# Supplementary material for: Identification and Cultivation of Biotechnologically Relevant Microalgal and Cyanobacterial Species Isolated from Sečovlje Salt Pans, Slovenia
Source: Mar Drugs. 2026 Jan 8;24(1):26. doi: 10.3390/md24010026 (PMC12842852; doi:10.3390/md24010026)
Supplement: Supplementary file 1 [file marinedrugs-24-00026-s001.zip]

Archive with 4 entries (4 files):
- Supplementary Table S1--Culture_Medium_Contents.xlsx
- Supplementary Table S2 - Petola species read clasiffication.xlsx
- Supplementary Table S3 -- merged_results_Brine_salinity_factor.xlsx
- Supplementary Table S4--Extended_Discussion_AR.docx
