# Supplementary material for: Identification and Cultivation of Biotechnologically Relevant Microalgal and Cyanobacterial Species Isolated from Sečovlje Salt Pans, Slovenia
Source: Mar Drugs. 2026 Jan 8;24(1):26. doi: 10.3390/md24010026 (PMC12842852; doi:10.3390/md24010026)
Supplement: Supplementary file 1 [file marinedrugs-24-00026-s001.zip › Supplementary Table S1--Culture_Medium_Contents.xlsx]

## Sheet: Sheet1
	Modified Johnsons Medium (MJM)		Bold Basal Medium (BBM)		Blue Green-11 Medium (BG-11)
	Ingredient	g/L	Ingredient	g/L	Ingredient	g/L
1	NaCl	desired salinity	NaNO3	0.5	NaNO3	1.5
2	MgCl2 · 6H2O	0.5	KH2PO4	0.175	K2HPO4	0.04
3	MgSO4 · 7H2O	4.13	K2HPO4	0.06	MgSO4 · 7H2O	0.075
4	KCl	1.5	MgSO4 · 7H2O	0.075	CaCl2 · 2H2O	0.036
5	CaCl2 · 2H2O	2.24	CaCl2 · 2H2O	0.025	Citric acid	0.0006
6	KNO3	1	NaCl	0.025	Ferric ammonium citrate	0.0006
7	NaHCO3	0.07	Na2-EDTA	0.05	Na2-EDTA	0.0001
8	KH2PO4	0.04	FeSO4 · 7H2O	0.005	Na2CO3	0.02
9	FeCl3 · 6H2O	0.001
	Artificial Seawater Medium NO III (ASN-III)		Artari Medium
	Ingredient	g/L	Ingredient	g/L
1	NaCl	25.0 g	NaCl	116
2	MgSO4 · 7H2O	3.5 g	MgSO4 · 7H2O	50
3	MgCl2 · 6H2O	2.0 g	KNO3	2.5
4	NaNO3	0.75 g	K2HPO4	0.2
5	K2HPO4 · 3H2O	0.75 g
6	CaCl2 · 2H2O	0.5 g
7	KCl	0.5 g
8	Na2CO3	0.02 g
9	Citric acid	3.0 mg
10	Ferric ammonium citrate	3.0 mg
11	Mg-EDTA	0.5 mg
