# Supplementary material for: Identification and Cultivation of Biotechnologically Relevant Microalgal and Cyanobacterial Species Isolated from Sečovlje Salt Pans, Slovenia
Source: Mar Drugs. 2026 Jan 8;24(1):26. doi: 10.3390/md24010026 (PMC12842852; doi:10.3390/md24010026)
Supplement: Supplementary file 1 [file marinedrugs-24-00026-s001.zip › Supplementary Table S2 - Petola species read clasiffication.xlsx]

## Sheet: Supplementary Table S1
# Supplementary Table S1. Recentrifuge read classification counts for species in the petola samples. More precisely, taxon ranks of species, species_group, species_subgroup, and subspecies are given with their corresponding NCBI taxon IDs. The cutoff value of 75 for the recentrifuge score was used to filter the low reliable read classifications.
		Apr [low salinity]				May [low salinity]				Jul [high salinity]				Aug [high salinity]				Sep [low salinity]
NCBI Taxon ID	NCBI Taxon name	SOL001 (April_1)	SOL002 (April_2)	SOL003 (April_3)	SOL004 (April_4)	SOL005 (May_1)	SOL006 (May_2)	SOL007 (May_3)	SOL008 (May_4)	SOL009 (July_1)	SOL010 (July_2)	SOL012 (July_3)	SOL029 (July_4)	SOL022 (August_1)	SOL023 (August_2)	SOL024 (August_3)	SOL026 (August_4)	SOL019 (September_1)	SOL020 (September_2)	SOL021 (September_3)	SOL032 (September_4)	SOL033 (September_5)
86473	uncultured gamma proteobacterium	338	324	315	278	356	396	505	336	207	278	169	218	217	103	265	218	77	197	130	177	62
710972	uncultured gamma proteobacterium EB000_65A11	0	0	0	6	10	27	18	18	0	0	0	9	0	0	0	0	0	0	0	0	0
710973	uncultured gamma proteobacterium EB080_L93H08	6	10	0	14	21	9	17	19	0	0	0	0	0	0	0	0	0	0	0	0	0
710974	uncultured gamma proteobacterium EB750_07C09	152	104	112	73	126	56	65	53	52	33	66	55	0	18	25	26	7	75	46	76	12
710975	uncultured gamma proteobacterium EBAC_27G05	0	0	0	6	0	5	6	0	0	0	0	0	0	0	0	0	0	0	0	0	0
710977	uncultured gamma proteobacterium HF0010_01E20	0	9	0	9	16	18	9	7	9	9	0	0	0	0	0	0	0	5	0	0	0
710978	uncultured gamma proteobacterium HF0010_05D02	0	10	0	9	15	27	20	19	24	41	16	23	0	0	6	10	11	8	15	0	10
710981	uncultured gamma proteobacterium HF0010_16J05	8	10	9	20	15	16	20	18	7	27	0	0	0	0	0	0	0	5	0	0	0
723562	uncultured gamma proteobacterium HF0010_20H22	0	0	0	0	0	8	0	0	0	0	0	0	0	0	0	0	0	0	0	0	0
723571	uncultured gamma proteobacterium HF0200_34B07	0	5	0	12	0	11	7	5	12	20	6	11	10	0	0	0	0	0	0	0	0
723574	uncultured gamma proteobacterium HF0500_32L01	0	0	0	9	0	5	6	5	0	0	0	0	0	0	0	0	0	14	0	0	0
723584	uncultured gamma proteobacterium HF4000_48J03	10	11	10	11	11	8	11	5	14	0	0	0	0	0	0	0	0	0	0	0	0
263	Francisella tularensis	0	0	0	0	5	0	0	0	0	0	0	0	0	0	0	0	0	0	0	0	0
28110	Francisella philomiragia	0	0	0	0	5	0	0	0	0	0	0	0	0	0	0	0	0	0	0	0	0
549298	Francisella halioticida	0	0	0	0	5	0	0	0	0	0	0	0	0	0	0	0	0	0	0	0	0
573570	Francisella sp. TX077310	0	0	0	0	107	0	91	0	0	0	0	0	0	0	0	0	142	158	22	0	20
1542390	Francisella sp. CA97-1460	0	0	0	0	0	0	0	0	0	15	0	0	0	0	0	0	0	0	0	0	0
92245	Thiomicrospira aerophila	6	11	0	0	0	5	12	5	17	37	26	16	0	8	11	6	0	8	12	11	0
147268	Thiomicrospira cyclica	0	0	0	0	0	0	0	0	0	0	6	0	0	0	0	0	0	0	0	0	0
1685380	Thiomicrospira sp. WB1	6	0	0	0	0	0	0	0	0	0	0	0	0	0	0	0	17	0	5	0	0
1238	Piscirickettsia salmonis	0	5	0	13	9	28	9	10	9	12	0	7	0	6	0	0	0	9	7	0	0
39765	Hydrogenovibrio crunogenus	34	179	475	14	14	56	51	75	1649	2247	1029	234	21	99	47	85	24	26	7	94	0
728003	Cycloclasticus sp. PY97N	0	0	0	0	0	6	6	0	0	0	0	0	0	0	0	0	0	0	0	0	0
1329899	Cycloclasticus zancles	0	0	0	0	0	12	0	0	0	0	0	0	0	0	0	0	0	0	0	0	0
754476	Methylophaga nitratireducenticrescens	18	25	12	27	48	86	74	47	36	19	15	29	6	18	20	10	0	17	0	0	0
754477	Methylophaga frappieri	6	14	0	24	31	90	99	64	55	78	27	40	0	15	8	13	0	21	5	15	29
1779857	Methylophaga sp. M1	0	0	0	0	0	9	0	0	0	0	0	0	0	0	0	0	0	0	0	0	0
204720	uncultured Beggiatoa sp.	0	0	0	0	0	0	17	0	97	288	102	71	0	23	22	28	0	20	32	144	0
40754	Thioploca ingrica	54	52	58	10	50	28	7	43	19	33	18	12	0	0	6	0	0	22	20	43	0
45248	Leucothrix mucor	27	22	41	10	14	9	18	10	11	43	0	13	0	0	0	0	0	10	8	21	0
946080	Thiomargarita sp. NAM092	37	31	49	12	59	34	12	36	11	7	9	18	0	0	0	0	0	13	22	17	0
1003181	Candidatus Thiomargarita nelsonii	0	0	0	0	15	6	0	0	0	0	0	0	0	0	0	0	0	0	0	0	0
40214	Acinetobacter johnsonii	0	0	17	0	0	0	0	0	0	0	0	0	0	0	0	0	0	0	0	0	0
40216	Acinetobacter radioresistens	0	0	0	5	0	0	0	12	0	0	0	0	0	0	0	0	0	0	0	0	0
487316	Acinetobacter soli	10	10	11	0	0	0	0	0	8	0	7	0	0	0	0	0	0	5	0	0	0
34062	Moraxella osloensis	8	9	40	0	0	0	0	0	0	0	0	0	18	0	35	13	0	0	0	0	0
386891	Moraxella bovoculi	0	0	0	0	0	0	0	0	0	10	0	0	0	0	0	0	0	0	0	0	0
1720344	Psychrobacter sp. AntiMn-1	0	0	0	0	0	0	0	0	0	0	0	0	0	0	0	0	0	9	10	0	0
114707	uncultured Pseudomonas sp.	0	0	0	0	6	0	9	5	0	0	0	0	0	0	10	11	0	0	0	0	0
65741	Pseudomonas knackmussii	12	14	12	11	7	9	11	7	6	0	26	11	48	39	50	58	7	10	47	0	10
95300	Pseudomonas vancouverensis	0	0	0	0	0	5	0	0	0	0	0	0	0	0	0	0	0	0	0	0	0
136841	Pseudomonas aeruginosa group	40	54	62	29	44	59	36	33	46	63	61	55	77	62	143	104	55	43	78	56	32
287	Pseudomonas aeruginosa	11	22	13	9	15	17	15	9	7	10	18	11	0	0	0	0	0	5	12	16	0
300	Pseudomonas mendocina	13	11	23	8	0	9	0	0	11	6	9	13	63	51	103	76	41	31	56	0	25
43263	Pseudomonas alcaligenes	0	0	0	0	7	6	0	0	0	0	0	0	0	0	0	0	0	0	0	0	0
53408	Pseudomonas citronellolis	0	0	13	6	5	8	9	8	9	25	21	16	0	0	0	7	0	0	0	18	0
53412	Pseudomonas resinovorans	0	0	0	0	0	0	0	0	0	10	0	0	0	0	0	0	0	0	0	0	0
1232139	Pseudomonas oleovorans/pseudoalcaligenes group	8	13	0	0	11	17	6	10	12	8	8	14	6	0	27	9	7	0	0	16	0
330	Pseudomonas pseudoalcaligenes	0	0	0	0	0	13	0	6	7	6	6	14	0	0	22	6	0	0	0	0	0
1149133	Pseudomonas furukawaii	0	11	0	0	7	0	0	0	0	0	0	0	0	0	0	0	0	0	0	12	0
136842	Pseudomonas chlororaphis group	14	19	23	0	0	0	0	0	0	0	0	0	0	0	0	0	0	6	0	12	0
587753	Pseudomonas chlororaphis	14	19	22	0	0	0	0	0	0	0	0	0	0	0	0	0	0	6	0	12	0
136843	Pseudomonas fluorescens group	6	10	8	5	0	12	0	0	0	8	8	6	0	10	7	7	0	0	5	0	0
294	Pseudomonas fluorescens	0	0	0	0	0	9	0	0	0	0	0	0	0	7	6	0	0	0	0	0	0
136845	Pseudomonas putida group	21	35	46	28	27	32	23	16	49	29	46	37	18	16	29	28	16	28	31	16	12
303	Pseudomonas putida	12	24	35	21	16	22	22	15	28	23	26	15	0	7	0	9	14	13	11	8	10
47880	Pseudomonas fulva	6	0	0	0	0	0	0	0	11	0	0	12	6	0	6	0	0	13	12	0	0
76759	Pseudomonas monteilii	0	0	0	0	0	0	0	0	0	0	0	0	8	0	9	6	0	0	0	0	0
78327	Pseudomonas mosselii	0	0	7	0	5	0	0	0	0	0	10	0	0	0	0	6	0	0	0	0	0
136846	Pseudomonas stutzeri group	25	16	29	22	39	25	15	7	35	39	28	43	29	53	56	49	18	33	16	26	8
74829	Pseudomonas balearica	7	5	0	7	8	7	6	0	0	19	0	0	7	13	13	8	12	8	5	7	0
578833	Pseudomonas stutzeri subgroup	18	11	25	13	30	18	9	6	32	19	22	38	22	40	42	40	6	25	11	19	7
316	Pseudomonas stutzeri	18	11	25	13	30	18	9	6	32	19	22	38	22	40	42	40	6	25	11	19	7
136849	Pseudomonas syringae group	0	5	7	0	0	8	0	8	0	7	0	10	0	0	8	7	0	10	7	14	0
33069	Pseudomonas viridiflava	0	0	0	0	0	0	0	5	0	0	0	0	0	0	0	0	0	0	0	0	0
251695	Pseudomonas syringae group genomosp. 1	0	5	7	0	0	0	0	0	0	0	0	7	0	0	7	6	0	9	6	14	0
317	Pseudomonas syringae	0	5	7	0	0	0	0	0	0	0	0	7	0	0	7	6	0	9	6	14	0
198620	Pseudomonas koreensis	0	0	0	6	0	8	0	0	13	13	7	12	0	6	0	6	0	9	0	0	0
237609	Pseudomonas alkylphenolica	0	0	8	7	10	0	0	6	0	0	8	11	8	0	6	0	0	0	0	0	0
312306	Pseudomonas entomophila	0	0	0	0	0	0	0	0	0	6	0	0	0	0	0	0	0	0	0	0	0
472181	Pseudomonas sabulinigri	15	0	11	13	7	7	29	7	11	0	0	8	9	0	0	0	0	6	11	14	0
487184	Pseudomonas xinjiangensis	0	0	0	0	0	0	0	5	6	10	0	0	0	0	0	0	0	0	0	0	0
1245526	Pseudomonas guangdongensis	6	11	8	15	9	8	0	6	6	8	0	11	0	0	9	0	6	5	12	6	0
1392877	Pseudomonas oryzae	27	9	8	8	13	7	0	9	23	23	19	16	17	11	16	15	0	10	12	9	0
1434072	Pseudomonas salegens	29	9	29	6	14	9	0	7	17	34	15	8	0	0	0	6	11	5	0	16	11
1461581	Pseudomonas saudimassiliensis	10	6	14	0	5	8	0	0	0	7	6	0	10	0	13	6	0	0	0	7	0
1583341	Pseudomonas cerasi	8	0	0	0	0	0	0	0	19	10	12	7	0	10	7	0	6	0	0	70	0
1856685	Pseudomonas sp. TCU-HL1	7	5	6	0	0	0	0	0	0	7	0	0	0	0	0	0	0	0	0	0	0
1881017	Pseudomonas sp. 7SR1	0	0	0	0	0	0	0	0	0	0	9	0	0	0	0	0	0	0	0	0	0
1931241	Pseudomonas sp. S-6-2	9	7	0	8	0	10	0	0	10	8	0	11	0	0	0	0	6	0	0	0	0
2054914	Pseudomonas sp. 02C 26	0	0	0	0	9	0	0	0	0	0	0	0	0	0	0	0	0	11	8	0	0
353	Azotobacter chroococcum	25	7	0	11	9	0	0	6	6	8	16	9	6	0	10	7	0	0	5	9	0
354	Azotobacter vinelandii	0	10	9	6	6	9	0	8	10	6	7	8	0	0	0	0	0	0	0	0	0
1697053	Oblitimonas alkaliphila	0	0	0	0	0	7	7	5	0	0	0	0	0	0	0	0	0	0	0	0	6
562	Escherichia coli	0	0	0	0	10	9	6	8	0	0	0	0	6	7	9	0	0	0	0	0	0
573	Klebsiella pneumoniae	0	0	0	6	8	14	11	9	0	0	0	0	0	0	0	0	0	0	0	0	0
39831	Klebsiella pneumoniae subsp. rhinoscleromatis	0	0	0	0	0	8	0	0	0	0	0	0	0	0	0	0	0	0	0	0	0
28901	Salmonella enterica	20	11	22	18	22	9	12	5	33	21	15	26	17	0	20	0	6	27	40	6	13
59201	Salmonella enterica subsp. enterica	0	0	0	0	0	0	8	0	0	0	0	0	0	0	0	0	0	0	0	0	0
138072	Candidatus Hamiltonella defensa	0	0	0	0	0	0	0	0	0	0	0	0	0	0	0	6	0	0	0	0	0
138073	Candidatus Regiella insecticola	0	0	0	13	0	15	0	0	0	11	0	0	0	0	0	0	0	0	0	0	0
1334193	[Enterobacter] lignolyticus	0	0	0	0	0	0	0	0	0	0	0	0	0	0	0	0	0	0	0	8	0
703	Plesiomonas shigelloides	0	0	0	0	0	0	9	0	0	0	0	0	0	0	0	0	0	0	0	0	0
9	Buchnera aphidicola	0	0	0	0	9	6	0	8	6	0	0	0	0	0	0	0	0	0	0	0	0
1235990	Candidatus Pantoea carbekii	0	0	0	0	0	0	0	0	0	0	0	0	15	22	38	28	0	8	0	0	0
1484157	Pantoea sp. PSNIH2	0	0	0	0	0	0	7	0	0	0	0	0	0	0	0	0	0	0	0	0	0
1891675	Pantoea alhagi	0	0	0	0	5	0	6	0	0	0	0	0	0	0	0	0	0	0	0	0	0
935293	Yersinia entomophaga	0	0	0	7	0	0	0	0	0	0	0	0	0	0	0	0	0	0	0	0	0
1649845	Yersinia pseudotuberculosis complex	0	8	17	0	0	0	0	0	0	0	0	0	0	0	0	0	0	0	0	0	0
632	Yersinia pestis	0	8	17	0	0	0	0	0	0	0	0	0	0	0	0	0	0	0	0	0	0
1848580	Hafnia sp. CBA7124	0	0	0	0	0	0	0	0	12	0	0	0	0	0	0	0	0	0	0	0	0
67780	Edwardsiella ictaluri	0	0	0	0	0	0	0	0	0	0	7	0	0	0	0	0	0	0	0	0	0
582	Morganella morganii	0	0	0	0	0	0	0	0	0	0	0	0	0	0	25	7	0	0	0	0	0
584	Proteus mirabilis	0	0	0	5	12	10	42	11	0	0	0	0	0	0	0	0	0	0	0	0	0
40576	Xenorhabdus bovienii	0	0	0	0	0	5	0	0	0	0	0	0	0	0	0	0	0	0	0	0	0
40577	Xenorhabdus poinarii	11	11	37	0	0	0	0	0	0	14	9	0	0	0	0	0	0	0	0	6	0
82985	Pragia fontium	0	0	0	0	5	0	0	0	0	0	0	0	0	0	0	0	0	0	0	0	0
2361	Calyptogena magnifica symbiont	6	0	0	0	0	9	8	0	0	10	0	0	0	6	0	0	0	0	0	34	0
94781	Lucina floridana endosymbiont	0	0	0	0	0	0	0	0	0	0	7	0	0	0	0	0	0	0	0	30	0
94785	endosymbiont of Tevnia jerichonana	0	0	0	0	0	0	0	0	0	9	0	0	0	0	0	0	0	0	0	0	0
113267	Bathymodiolus septemdierum thioautotrophic gill symbiont	0	0	0	0	0	0	0	0	0	16	0	0	0	0	0	0	0	0	0	0	0
83406	gamma proteobacterium HdN1	0	5	12	0	8	20	31	8	12	34	22	14	0	0	7	6	8	10	19	11	0
109316	sulfur-oxidizing bacterium OBII5	28	20	175	8	11	11	9	21	20	20	80	42	0	7	0	7	0	9	0	7	0
659459	gamma proteobacterium endosymbiont of Solemya velum	8	9	17	0	0	0	0	0	0	0	0	0	0	0	0	0	0	9	0	6	0
1248727	endosymbiont of unidentified scaly snail isolate Monju	157	185	242	72	96	56	35	45	71	77	108	99	6	27	19	27	16	64	67	105	12
1973002	Kuphus polythalamia gill endosymbiont	0	0	0	0	0	0	0	0	0	0	0	0	0	0	0	0	0	0	0	6	0
159783	uncultured gamma proteobacterium MB11B08	0	5	0	10	0	9	6	5	0	9	9	0	0	0	7	0	0	7	6	0	0
1543721	Sedimenticola thiotaurini	87	81	129	66	57	73	48	54	38	46	20	21	9	8	25	11	0	45	16	45	0
374667	Candidatus Thiobios zoothamnicoli	14	9	0	5	7	0	0	0	0	7	8	8	0	0	0	0	0	0	7	15	0
381306	Thiohalorhabdus denitrificans	0	0	0	0	0	5	0	0	6	26	6	10	0	9	8	0	0	0	0	0	0
1427364	Candidatus Thioglobus singularis	0	0	0	10	16	11	6	9	9	0	0	0	0	0	0	0	0	0	0	0	0
585455	Thiohalobacter thiocyanaticus	285	385	418	215	462	381	235	250	283	600	304	261	59	135	151	181	26	263	185	248	29
221280	Candidatus Competibacter phosphatis	0	0	0	6	0	0	8	0	0	0	0	0	0	0	0	0	0	0	0	0	0
1249552	Pseudohongiella spirulinae	64	32	15	25	50	60	26	38	11	67	16	17	0	0	0	0	8	9	5	11	30
1076588	Thiolapillus brandeum	36	18	44	22	19	57	29	32	25	32	23	15	0	10	8	10	7	15	12	39	0
446	Legionella pneumophila	24	15	36	8	22	9	6	6	6	12	0	0	0	0	13	19	0	17	9	26	7
450	Legionella longbeachae	0	0	0	0	0	0	0	0	0	7	0	0	0	0	0	0	0	0	0	0	0
452	Legionella spiritensis	0	0	0	0	6	8	0	0	0	10	0	0	0	0	8	0	0	5	6	0	0
29423	Legionella oakridgensis	0	0	0	0	12	6	0	7	0	26	0	0	0	0	0	0	0	0	0	0	0
1867846	Legionella clemsonensis	0	0	0	0	0	8	0	0	0	0	0	0	0	0	0	0	0	0	0	0	0
451	Tatlockia micdadei	0	0	0	0	0	8	0	0	7	6	0	0	0	0	0	0	0	0	0	0	0
777	Coxiella burnetii	100	56	163	16	61	51	45	36	16	78	39	42	13	10	8	20	19	54	28	104	0
189542	uncultured Coxiella sp.	0	0	6	0	0	0	0	0	0	0	0	0	0	0	0	0	0	0	0	0	0
325775	Coxiella endosymbiont of Amblyomma americanum	34	7	44	0	9	8	12	9	10	7	0	0	0	8	10	7	0	9	0	26	0
61644	Chromatium okenii	72	45	120	6	20	0	13	0	0	0	13	6	0	0	0	0	0	10	20	101	0
1229	Nitrosococcus oceani	45	26	17	29	40	29	25	18	17	23	9	7	0	7	13	0	0	23	21	19	0
133539	Nitrosococcus halophilus	40	55	91	19	27	19	9	17	38	107	43	29	9	9	20	19	0	8	13	36	0
473531	Nitrosococcus watsonii	15	0	11	0	5	0	0	7	7	11	8	0	0	0	0	0	10	9	0	0	0
73141	Thiocystis violascens	14	19	14	7	11	9	0	10	13	30	13	15	0	0	0	0	0	6	6	26	0
1166950	Candidatus Thiodictyon syntrophicum	100	73	137	40	61	31	22	34	26	45	36	42	7	0	8	8	6	37	41	102	0
1978339	Chromatiaceae bacterium 2141T.STBD.0c.01a	45	61	85	42	72	46	51	41	38	67	24	41	0	12	12	13	8	26	30	69	0
182265	uncultured Chromatiaceae bacterium	10	13	24	0	9	0	11	0	0	0	0	0	0	0	0	0	6	0	0	13	0
1049	Allochromatium vinosum	43	23	33	19	26	28	15	14	23	62	17	10	0	10	11	10	0	15	11	53	0
37487	Marichromatium purpuratum	121	162	220	53	89	41	48	46	91	139	91	77	26	43	29	59	7	70	56	157	10
69359	Thiohalocapsa halophila	21	15	30	0	9	0	0	0	0	0	6	0	0	0	0	0	0	5	6	31	0
80679	Thioflavicoccus mobilis	140	91	173	41	61	45	45	56	40	51	41	40	8	12	28	22	11	41	49	173	8
1748243	Candidatus Tenderia electrophaga	84	95	133	63	122	71	84	65	73	136	46	58	11	13	0	9	0	45	11	38	0
589554	Candidatus Thiosymbion oneisti	71	26	55	43	53	40	50	23	18	41	19	30	13	8	8	8	0	26	17	24	0
1630141	Candidatus Nitrosoglobus terrae	14	12	9	8	18	8	12	0	0	12	0	0	0	0	0	0	0	0	8	13	0
1442136	Ectothiorhodospira sp. BSL-9	32	36	30	13	20	21	0	9	14	30	22	15	0	7	6	10	0	9	15	29	0
1052	Halorhodospira halochloris	35	63	40	32	41	47	32	23	26	62	34	31	19	26	28	17	23	21	24	47	27
1053	Halorhodospira halophila	71	36	70	47	39	32	35	37	70	83	61	56	88	139	180	136	39	58	95	52	34
168379	Halorhodospira neutriphila	7	0	0	0	0	0	0	0	0	0	0	0	8	18	12	0	0	0	0	0	0
197505	uncultured Ectothiorhodospiraceae bacterium	0	0	0	6	5	9	12	0	8	7	0	0	0	0	0	6	0	0	0	0	0
106634	Thioalkalivibrio versutus	136	131	208	28	28	39	22	26	33	51	63	64	14	22	32	25	11	30	27	65	9
108010	Thioalkalivibrio paradoxus	44	39	69	80	78	20	36	23	42	37	39	43	23	28	24	32	21	38	31	53	10
186931	Thioalkalivibrio nitratireducens	46	31	37	57	65	35	32	31	40	33	34	25	18	11	14	12	9	18	29	40	7
396595	Thioalkalivibrio sp. K90mix	30	19	22	23	40	31	10	12	31	50	31	30	24	35	64	35	9	39	15	26	0
1033854	Thioalkalivibrio sulfidiphilus	544	559	780	209	242	171	139	128	136	177	218	187	72	59	127	91	53	177	180	368	34
351052	Alkalilimnicola ehrlichii	155	143	199	111	142	105	63	70	107	134	135	128	23	64	78	78	24	107	94	182	17
1914406	Ectothiorhodospiraceae bacterium WFHF3C12	0	0	0	0	0	0	0	0	0	8	0	0	0	0	0	0	0	0	0	0	0
415747	Thiohalomonas denitrificans	0	0	0	0	0	7	0	0	0	47	0	0	0	0	0	0	0	0	0	0	0
1337070	uncultured Natronocella sp.	0	0	0	0	0	0	0	0	0	6	0	0	0	0	0	0	0	0	0	0	0
381300	Thiohalospira halophila	44	7	7	0	13	0	0	0	10	6	0	0	297	272	515	327	0	208	6	0	0
1335746	Spiribacter salinus	50	38	58	46	37	58	27	29	252	338	198	239	187	91	121	114	29	52	47	61	20
1335757	Spiribacter curvatus	28	32	15	29	26	34	29	24	831	653	330	521	275	133	169	222	10	14	15	9	0
160660	Acidihalobacter prosperus	271	284	420	106	150	90	116	80	68	182	108	89	17	36	44	36	32	130	84	195	15
1765967	Acidihalobacter ferrooxidans	62	46	72	24	53	21	22	14	23	22	28	38	0	13	11	16	0	17	21	36	0
927	Halothiobacillus neapolitanus	20	15	15	17	8	29	14	14	47	34	103	52	14	45	31	53	29	0	0	75	7
381297	Halothiobacillus sp. HL-U1	0	0	0	0	0	0	0	0	7	0	0	0	0	0	0	0	0	0	0	0	0
381298	Halothiobacillus sp. HL1	0	0	0	0	0	0	0	0	0	0	11	0	0	0	0	0	0	0	0	19	0
381299	Halothiobacillus sp. HL27	0	0	0	0	0	0	0	0	6	0	16	0	0	0	0	8	0	0	0	0	0
681339	Halothiobacillus sp. HL2	0	0	6	8	0	0	0	0	17	0	38	19	0	10	8	9	10	0	0	0	0
1273062	Halothiobacillus sp. HL7	7	0	0	0	0	0	0	0	8	7	0	0	0	6	0	0	0	0	0	48	0
1766620	Halothiobacillus sp. XI15	10	0	0	9	0	8	0	6	16	21	56	30	0	14	10	15	18	0	0	30	0
1860122	Halothiobacillus sp. LS2	44	34	42	51	17	71	36	50	120	115	282	205	29	132	67	82	70	14	18	304	13
293324	uncultured Chromatiales bacterium	16	19	27	14	33	12	0	10	0	12	10	10	0	0	0	9	0	14	13	11	0
710740	uncultured Chromatiales bacterium HF0200_41F04	83	55	101	24	46	39	51	24	19	53	22	26	0	8	9	11	7	34	42	61	0
437505	Granulosicoccus antarcticus	9	6	0	15	19	19	21	17	0	11	9	15	0	0	0	0	0	0	7	0	0
1811807	Sulfuriflexus mobilis	0	0	0	0	0	0	0	0	0	0	0	0	0	0	0	0	0	7	0	0	0
1835549	Chromatiales bacterium S2	0	0	0	0	0	0	0	0	0	0	0	0	0	0	0	0	0	0	0	0	6
381308	Thiohalophilus thiocyanatoxydans	0	0	0	5	0	0	0	0	8	27	0	0	0	0	0	0	0	0	0	0	0
1579979	Wenzhouxiangella marina	1437	1226	1269	725	1453	483	379	332	783	709	1180	985	122	400	333	376	215	936	694	987	214
1792836	Wenzhouxiangella sediminis	0	0	0	0	0	0	0	0	0	0	0	0	0	0	0	0	0	0	5	0	0
1979961	Wenzhouxiangella sp.	0	0	0	0	0	0	0	0	6	0	0	6	0	0	0	0	0	0	0	0	0
1548547	Woeseia oceani	777	709	881	919	782	717	697	500	268	291	328	256	122	90	121	112	42	383	288	482	22
923	Guyparkeria hydrothermalis	0	0	0	0	0	8	0	5	0	0	17	16	0	8	0	0	0	0	0	8	0
47960	Guyparkeria halophila	0	0	0	0	0	0	0	5	6	6	24	18	0	17	9	8	0	0	0	0	0
69	Lysobacter enzymogenes	113	66	97	60	65	16	20	19	53	43	39	53	282	315	388	438	172	148	279	40	100
84531	Lysobacter antibioticus	12	5	0	0	5	11	0	0	14	7	25	15	7	10	13	10	0	5	7	16	6
339	Xanthomonas campestris	11	0	0	7	31	0	9	5	0	9	7	0	0	0	0	0	0	10	6	0	0
343	Xanthomonas translucens	84	52	75	24	36	16	14	11	13	11	26	12	11	6	10	11	13	11	22	36	7
29447	Xanthomonas albilineans	9	14	19	8	0	5	0	0	10	0	7	7	12	8	14	17	6	5	14	15	0
48664	Xanthomonas fragariae	11	15	11	0	0	6	0	0	0	0	8	0	0	0	0	0	0	0	0	0	0
56458	Xanthomonas sacchari	14	14	13	16	14	11	10	9	14	13	23	8	11	9	23	16	14	10	13	19	6
56460	Xanthomonas vesicatoria	6	0	0	8	10	5	17	12	0	0	10	0	0	0	0	0	0	0	0	0	0
456327	Xanthomonas euvesicatoria	0	0	0	0	0	0	0	0	0	0	0	0	0	0	8	6	0	0	0	0	0
643453	Xanthomonas citri group	11	0	8	5	17	15	7	12	7	12	0	10	0	0	6	8	0	12	8	6	0
346	Xanthomonas citri	11	0	8	5	17	15	7	12	7	12	0	10	0	0	6	8	0	12	8	6	0
1985254	Xanthomonas phaseoli	0	0	0	7	0	0	0	0	0	0	0	0	0	0	0	0	0	0	0	0	0
2371	Xylella fastidiosa	0	0	0	6	0	0	0	0	0	0	0	0	0	0	0	0	0	0	0	0	0
83617	Stenotrophomonas nitritireducens	0	0	0	0	0	0	0	0	0	0	0	0	0	0	0	0	0	0	13	0	0
128780	Stenotrophomonas acidaminiphila	9	8	19	5	22	8	8	9	0	18	18	0	6	11	11	13	8	11	14	6	0
216778	Stenotrophomonas rhizophila	12	15	15	19	17	16	9	12	18	26	22	11	11	0	10	9	0	7	17	6	0
995085	Stenotrophomonas maltophilia group	40	15	19	32	67	18	20	17	19	36	15	34	20	12	23	17	18	44	31	19	0
40324	Stenotrophomonas maltophilia	40	15	19	32	67	18	20	17	19	36	15	34	20	12	23	17	18	44	31	19	0
1896164	Luteimonas sp. JM171	57	50	81	25	45	27	8	8	25	24	47	32	0	0	0	7	29	28	28	39	10
2006110	Luteimonas sp. 100111	35	21	35	25	21	34	25	13	22	37	32	13	11	9	14	8	0	21	18	31	0
314722	Pseudoxanthomonas suwonensis	78	86	96	44	30	41	43	29	31	38	54	38	22	34	50	37	26	37	51	48	16
415229	Pseudoxanthomonas spadix	0	0	0	0	8	0	0	0	0	0	0	0	0	0	0	8	0	0	5	0	0
211441	uncultured Xanthomonadaceae bacterium	23	28	21	13	14	7	8	8	7	17	18	9	0	0	0	0	0	9	16	12	0
81475	Frateuria aurantia	0	6	0	0	12	0	6	0	0	0	0	0	0	0	0	0	0	0	0	0	0
666685	Rhodanobacter denitrificans	42	55	49	32	52	7	19	13	30	24	52	48	12	16	30	19	10	24	27	34	0
231455	Dyella japonica	0	0	6	0	0	0	0	0	0	10	9	7	0	6	0	0	0	0	0	0	0
445710	Dyella thiooxydans	0	10	0	0	8	8	0	0	0	8	0	9	0	16	31	19	0	8	18	0	0
1379159	Dyella jiangningensis	14	17	26	21	6	14	17	5	10	8	15	15	0	11	6	8	0	6	12	17	7
1920168	Dyella sp. DHG54	0	0	0	0	0	0	0	0	0	0	8	0	0	0	0	0	0	0	0	0	0
242606	Luteibacter rhizovicinus	0	0	0	0	0	0	0	0	6	6	14	11	0	10	0	0	0	0	0	12	0
323415	Dokdonella koreensis	63	70	89	24	27	17	13	17	34	20	39	42	6	10	7	8	16	17	27	27	0
870	Dichelobacter nodosus	36	33	65	29	21	28	15	17	21	25	21	18	0	10	7	9	50	14	27	33	0
2718	Cardiobacterium hominis	0	0	0	5	0	0	0	0	0	8	0	0	0	0	0	0	0	0	0	0	0
414	Methylococcus capsulatus	8	6	12	12	16	12	11	5	0	38	23	12	22	22	38	23	8	15	26	12	8
421	Methylomonas methanica	0	0	0	0	6	12	0	10	0	11	0	0	0	0	0	0	0	0	0	0	0
1538553	Methylomonas denitrificans	0	0	0	0	0	6	0	0	0	14	0	0	0	0	0	0	0	0	0	0	0
1727196	Methylomonas sp. DH-1	0	0	0	0	7	0	0	0	0	0	0	0	0	0	0	0	0	0	0	9	0
271065	Methylomicrobium alcaliphilum	0	17	6	10	29	45	58	42	13	13	10	11	9	15	18	12	0	13	10	16	0
1432792	Methylocaldum marinum	0	0	0	0	6	5	0	5	10	52	0	0	0	0	0	0	0	0	0	0	0
1704499	Methylovulum psychrotolerans	12	0	6	9	23	24	15	9	17	19	36	35	0	19	9	14	14	6	0	30	0
2746	Halomonas elongata	0	6	7	17	6	38	17	22	44	28	49	29	0	31	35	57	0	9	11	17	14
28252	Halomonas halodenitrificans	0	0	0	0	0	5	0	0	0	6	0	13	0	13	8	14	0	0	5	0	0
29571	Halomonas subglaciescola	0	0	12	6	0	14	0	0	13	8	30	14	0	11	0	6	6	0	0	9	46
29573	Halomonas halophila	0	0	0	0	0	0	0	0	0	0	0	0	0	0	0	0	0	0	0	6	0
115561	Halomonas hydrothermalis	0	0	0	0	0	0	0	5	0	0	0	0	0	0	0	0	0	0	0	0	35
117606	Halomonas maura	0	0	0	0	0	0	0	0	0	0	0	0	27	21	43	49	10	8	33	0	16
147248	Halomonas alimentaria	0	0	0	0	0	0	0	0	0	0	14	0	0	0	0	0	0	0	0	0	0
213554	Halomonas campaniensis	0	0	0	0	0	9	6	0	6	0	0	0	0	0	0	0	0	0	0	0	76
229007	Halomonas ventosae	0	0	0	7	0	16	9	13	21	26	16	26	0	16	8	17	9	10	0	13	6
245385	Halomonas koreensis	0	0	8	0	5	0	0	0	0	0	0	0	0	0	0	0	0	0	0	6	0
257772	Halomonas organivorans	0	0	0	0	0	0	0	0	0	0	0	6	0	0	0	0	0	0	0	0	0
284577	Halomonas taeanensis	0	0	0	0	0	0	0	0	0	6	0	0	0	0	0	0	0	0	0	0	0
291759	Halomonas sp. SA-Hm2	10	0	0	5	0	8	0	5	20	0	6	12	0	15	10	10	0	0	0	11	6
370769	Halomonas denitrificans	0	0	0	0	0	0	0	0	0	6	0	0	0	0	0	0	0	0	0	0	0
445841	Halomonas sp. Sa7-1I	0	0	0	0	0	6	0	0	0	7	0	0	0	0	0	0	0	0	0	0	0
445842	Halomonas sp. Sa10-1I	0	0	0	6	0	11	8	5	8	10	11	21	0	22	11	22	7	0	6	19	0
445850	Halomonas sp. CA2-2I	0	0	0	0	0	9	0	0	7	0	0	0	0	7	0	0	0	0	0	0	0
475662	Halomonas beimenensis	86	93	69	107	61	185	89	89	196	181	187	208	24	195	167	209	55	62	82	160	65
507626	Halomonas chromatireducens	13	13	16	41	6	47	29	25	53	75	70	67	0	51	52	78	30	20	14	69	26
616675	Halomonas fontilapidosi	6	11	6	45	0	60	38	35	54	58	68	68	0	91	104	126	26	22	18	43	24
670156	Halomonas sp. 4CR	0	0	0	0	0	0	0	0	0	0	0	0	0	0	0	0	0	0	0	6	0
670157	Halomonas sp. C8	0	0	0	0	0	0	0	0	0	0	0	0	0	7	0	0	0	0	0	0	0
1178482	Halomonas huangheensis	0	8	6	9	0	27	10	13	31	26	23	24	0	30	36	26	0	9	9	17	17
1449798	Halomonas salicampi	0	0	0	0	0	0	0	0	0	0	0	0	0	0	0	0	0	0	0	13	9
1504981	Halomonas sp. KO116	0	0	0	0	14	8	0	6	0	0	0	6	0	0	0	0	7	0	0	0	28
1609967	Halomonas sp. HG01	32	32	16	75	24	98	69	52	121	136	124	136	10	136	125	150	29	35	49	84	30
1666906	Halomonas sp. HL-93	0	0	0	0	0	0	0	0	0	0	0	0	0	0	0	0	0	0	0	0	7
1695923	Halomonas sp. 16Y	0	0	0	0	0	0	0	0	0	0	0	0	0	0	0	0	0	0	0	0	7
1883416	Halomonas sp. 1513	86	109	169	60	18	67	46	44	75	75	68	104	12	84	70	65	14	31	30	92	22
1897729	Halomonas aestuarii	193	239	169	528	93	651	499	433	1037	892	798	1028	68	913	838	1004	265	260	221	718	310
1962264	Halomonas sp. 'Soap Lake #7'	0	0	0	0	0	0	0	0	0	0	0	0	0	0	0	0	0	0	0	0	41
1971364	Halomonas sp. GT	0	0	0	0	0	0	0	0	0	0	0	0	0	0	0	0	0	0	0	0	35
2014541	Halomonas sp. N3-2A	0	0	0	0	0	6	0	0	7	0	0	0	0	0	0	0	0	0	0	0	30
119863	Chromohalobacter nigrandesensis	0	0	0	0	0	0	0	0	6	0	0	0	34	19	69	21	0	0	5	0	0
158080	Chromohalobacter salexigens	7	0	9	8	8	10	17	0	21	23	11	11	0	8	17	12	8	17	7	14	8
33074	Zymobacter palmae	0	0	0	0	0	0	6	0	0	0	0	0	0	0	0	0	0	0	0	0	0
28258	Cobetia marina	24	20	17	17	15	14	14	8	20	31	18	30	0	0	0	0	28	20	17	19	14
584988	Salicola sp. 12A-U	0	6	0	0	0	0	0	0	0	0	0	0	38	15	65	31	0	11	6	0	0
376489	Halotalea alkalilenta	0	9	12	10	12	13	6	0	12	13	0	10	9	6	9	9	0	7	8	6	0
184065	Salinicola halophilus	0	0	0	0	0	0	0	0	0	0	0	0	26	13	59	29	7	0	0	0	0
1267424	Salinicola peritrichatus	0	5	0	0	0	0	0	0	0	0	0	0	0	0	0	0	0	0	0	6	0
595502	Kushneria sinocarnis	0	0	0	0	0	10	6	5	0	0	0	0	0	0	0	0	0	0	0	0	0
698828	Kushneria konosiri	0	0	0	0	0	8	0	0	0	0	0	0	0	0	0	0	0	0	0	0	0
390637	Modicisalibacter tunisiensis	0	7	6	0	11	0	0	0	10	10	0	8	8	0	8	14	7	13	5	0	6
119864	Marinomonas mediterranea	0	0	0	0	29	12	0	0	0	0	0	9	0	0	0	0	0	0	0	0	0
400668	Marinomonas sp. MWYL1	0	5	0	0	49	0	8	0	0	0	0	0	0	0	0	0	0	0	0	0	9
936476	Marinomonas posidonica	0	0	0	0	26	6	0	6	0	0	0	9	0	0	0	0	0	5	6	0	0
1806668	Marinomonas atlantica	0	0	0	0	7	0	0	0	0	0	0	0	0	0	0	0	0	0	0	0	0
1821621	Marinobacterium aestuarii	8	7	6	10	20	10	11	12	0	0	6	15	0	0	7	0	0	21	14	6	66
1982602	Marinospirillum sp. F3212	0	0	0	0	0	0	0	0	0	0	0	0	0	0	0	0	13	0	0	0	0
187493	Thalassolituus oleivorans	0	7	0	0	6	10	21	0	0	7	0	0	16	12	56	25	0	9	0	0	0
188908	Oleispira antarctica	0	0	0	0	5	38	19	16	0	0	0	0	0	0	0	0	0	0	0	0	0
1249553	Bacterioplanes sanyensis	0	7	0	7	282	304	495	36	0	28	19	13	0	0	0	0	11	0	6	0	0
141451	Oleiphilus messinensis	21	35	56	10	26	30	53	18	15	9	15	22	8	8	19	13	8	9	7	6	8
191215	uncultured Alcanivorax sp.	0	0	0	0	5	8	0	0	0	0	0	0	0	0	0	0	0	0	0	0	0
285091	Alcanivorax dieselolei	0	0	0	0	0	10	0	0	0	0	0	7	0	0	0	0	0	0	0	0	0
1094342	Alcanivorax xenomutans	22	9	12	8	0	17	12	8	17	18	0	18	0	11	11	8	9	0	7	44	0
1306787	Alcanivorax pacificus	38	57	64	28	81	50	31	19	29	39	60	56	0	11	12	15	13	65	25	43	0
2014542	Alcanivorax sp. N3-2A	21	17	23	12	14	16	0	6	23	17	15	29	43	22	71	43	6	40	18	7	11
1917421	Ketobacter alkanivorans	0	0	0	10	20	19	19	17	0	9	0	0	0	0	0	0	0	6	0	0	0
158327	Hahella chejuensis	25	27	19	37	32	62	28	20	16	46	13	13	0	9	14	0	0	13	10	21	0
374838	Reinekea blandensis	0	0	0	0	0	0	0	6	0	0	0	0	0	0	0	0	0	0	0	0	0
672157	Reinekea aestuarii	0	0	0	0	0	0	0	14	0	0	0	0	0	0	0	0	0	0	0	0	0
1336806	Reinekea forsetii	0	18	0	0	0	20	14	25	8	0	0	0	0	0	0	0	9	0	0	0	16
1445505	Gynuella sunshinyii	0	0	0	0	0	10	0	11	6	8	9	7	0	0	8	0	0	5	0	0	0
261964	Kangiella koreensis	0	0	0	0	0	0	0	0	0	0	6	0	0	0	0	0	0	0	0	0	0
914150	Kangiella geojedonensis	0	0	0	0	9	12	8	7	0	21	0	0	0	0	0	0	0	0	0	0	0
1144748	Kangiella sediminilitoris	0	0	0	0	0	0	0	0	0	26	0	0	0	0	0	0	0	0	0	0	0
1255261	Kangiella sp. MMH2-2	0	0	0	0	0	5	6	0	0	0	6	0	0	0	0	0	0	0	0	0	0
1561924	Kangiella profundi	0	0	0	0	0	6	0	0	0	0	0	0	0	0	0	0	0	0	0	0	0
1027273	Endozoicomonas montiporae	38	59	80	16	21	22	24	17	17	18	13	11	0	0	6	9	7	18	9	20	15
28108	Alteromonas macleodii	14	20	9	7	15	26	20	20	7	15	9	0	0	11	0	10	13	9	18	57	45
29457	Alteromonas sp. M1	0	0	0	0	0	0	0	6	0	0	0	0	0	0	0	0	0	0	0	0	0
179113	uncultured Alteromonas sp.	0	0	0	0	0	9	0	0	0	0	0	0	0	0	0	0	0	0	0	0	0
1246061	uncultured Alteromonas sp. AD1000-G16-11	36	12	32	28	19	8	7	0	34	33	37	33	0	12	0	0	25	0	9	17	9
233316	Alteromonas stellipolaris	0	7	0	0	0	11	14	7	0	0	0	0	0	0	0	0	0	0	0	0	0
314275	Alteromonas mediterranea	10	14	6	8	20	38	44	18	0	0	7	0	0	0	0	9	22	10	27	8	67
589873	Alteromonas australica	0	0	6	0	0	16	0	10	0	0	0	0	0	0	0	0	0	0	0	0	7
715451	Alteromonas naphthalenivorans	7	0	0	7	9	17	44	25	0	0	10	0	0	0	0	0	0	0	0	0	19
1917157	Alteromonas sp. Mex14	0	0	0	0	0	0	17	0	0	0	0	0	0	0	0	0	7	0	0	0	0
1917158	Alteromonas sp. RW2A1	54	28	78	42	45	114	252	128	0	13	7	17	0	0	0	0	172	155	34	41	366
2058133	Alteromonas sp. MB-3u-76	97	39	95	67	57	118	293	143	0	9	0	28	0	0	0	0	209	217	60	59	433
2743	Marinobacter hydrocarbonoclasticus	364	195	414	265	93	466	152	357	691	907	313	424	19	152	144	116	433	34	93	712	134
187379	uncultured Marinobacter sp.	13	14	18	8	5	12	0	5	27	31	9	16	23	19	20	33	12	10	7	34	13
330734	Marinobacter psychrophilus	63	26	81	37	9	25	9	13	68	67	50	36	0	16	13	6	38	6	14	26	9
430453	Marinobacter segnicrescens	7	0	0	8	6	9	0	0	0	9	8	7	0	0	0	0	8	0	0	0	0
490759	Marinobacter sp. BSs20148	12	6	15	16	0	15	9	8	44	17	11	23	0	11	8	9	14	0	7	28	0
500163	Marinobacter sp. BR-13	0	0	0	0	0	0	0	0	0	6	0	0	0	0	0	0	0	0	0	0	0
1033846	Marinobacter adhaerens	7701	3389	9455	6908	1192	3226	1758	1199	9230	10292	10239	6967	110	1560	1107	968	4261	361	1304	4467	1513
1415568	Marinobacter sp. LV10R510-11A	42	19	39	26	11	36	27	18	50	86	16	34	0	21	38	25	40	9	10	157	13
1420916	Marinobacter similis	284	127	333	204	51	114	101	57	394	477	221	259	11	93	82	75	246	22	73	289	106
1420917	Marinobacter salarius	938	726	663	791	157	1049	651	490	1742	1651	623	1075	51	1163	896	871	402	317	233	4112	513
1671721	Marinobacter sp. CP1	27771	9055	31916	15648	3583	6908	4854	2636	20593	23966	19479	17308	339	3435	2418	2468	19449	1420	4756	15492	6795
1749259	Marinobacter sp. LQ44	193	131	215	160	56	180	155	91	418	497	192	220	10	153	124	96	216	35	46	417	85
1761794	Marinobacter sp. es.042	5939	3018	6861	5204	1186	2411	1096	909	7089	8298	6547	5823	81	1177	828	853	4064	317	1364	3449	1431
1841473	Marinobacter sp. RS-29	0	0	0	0	6	0	0	0	0	8	0	0	0	0	0	0	0	0	0	0	0
1874317	Marinobacter salinus	1074	1606	1816	696	263	3229	1528	2709	10630	5610	4400	1730	1430	809	640	654	618	120	471	1096	283
1928331	Marinobacter sp. F01	6	0	0	0	0	6	6	0	0	0	0	0	0	0	6	7	0	0	0	28	0
291205	uncultured Glaciecola sp.	0	0	0	0	0	0	0	0	0	0	0	0	0	0	0	0	0	8	0	0	0
300231	Glaciecola nitratireducens	72	80	62	73	13	33	40	26	0	6	0	0	0	0	0	0	0	5	5	0	0
983545	Glaciecola sp. 4H-3-7+YE-5	0	7	0	6	0	13	8	8	0	0	0	0	0	0	0	0	0	0	7	0	0
191625	uncultured Alteromonadaceae bacterium	0	10	0	0	0	0	0	0	0	0	0	0	0	0	0	0	0	5	0	0	0
680279	Agarivorans gilvus	0	0	0	5	7	9	26	9	0	8	0	0	0	0	0	0	0	5	0	0	0
1406886	Aliiglaciecola coringensis	0	0	0	0	0	9	0	0	0	0	0	0	0	0	0	0	0	0	0	0	0
326544	Paraglaciecola psychrophila	13	39	0	9	0	21	17	6	0	0	0	0	0	0	0	0	0	0	0	0	0
1526571	Lacimicrobium alkaliphilum	11	90	7	17	18	67	81	30	10	13	7	6	0	0	11	0	7	10	9	24	7
227	Pseudoalteromonas carrageenovora	0	0	0	0	0	0	8	24	0	0	0	0	0	0	0	0	0	0	0	0	0
288	Pseudoalteromonas atlantica	0	14	6	9	8	16	10	13	0	0	8	0	0	0	0	0	0	0	0	0	0
28107	Pseudoalteromonas espejiana	0	0	0	0	0	0	10	10	0	0	0	0	0	0	0	0	0	0	0	0	0
28109	Pseudoalteromonas nigrifaciens	6	5	0	0	9	5	15	0	0	0	0	0	0	0	0	0	0	0	0	0	0
43657	Pseudoalteromonas luteoviolacea	0	0	0	5	41	17	83	13	0	0	0	0	0	0	0	0	0	0	0	0	0
43658	Pseudoalteromonas rubra	0	0	0	0	71	39	148	19	0	0	0	0	0	0	0	0	0	0	0	0	0
43659	Pseudoalteromonas tetraodonis	6	5	0	0	0	0	72	176	0	0	0	0	0	0	0	0	0	0	0	0	0
43662	Pseudoalteromonas piscicida	0	0	0	0	1045	445	9219	135	0	0	0	0	0	0	0	0	0	6	0	0	0
152297	Pseudoalteromonas issachenkonii	0	12	0	7	0	5	87	211	0	0	0	0	0	0	0	0	0	0	0	0	0
161398	Pseudoalteromonas phenolica	0	0	0	0	663	31	438	14	0	0	0	0	0	0	0	0	0	0	0	0	0
176102	Pseudoalteromonas agarivorans	0	0	0	0	0	0	0	12	0	0	0	0	0	0	0	0	0	0	0	0	0
234831	Pseudoalteromonas sp. SM9913	0	5	0	6	7	0	71	211	0	0	0	0	0	0	0	0	0	0	0	0	0
247523	Pseudoalteromonas aliena	0	0	0	5	0	0	0	5	0	0	0	0	0	0	0	0	0	0	0	0	0
267375	Pseudoalteromonas marina	0	0	0	0	0	0	16	18	0	0	0	0	0	0	0	0	0	0	0	0	0
283699	Pseudoalteromonas sp. Bsw20308	0	0	0	0	0	0	0	5	0	0	0	0	0	0	0	0	0	0	0	0	0
298657	Pseudoalteromonas spongiae	0	12	0	0	13	10	19	0	0	0	0	0	0	0	0	0	0	0	0	0	0
314281	Pseudoalteromonas tunicata	0	0	0	0	5	8	18	6	0	0	0	0	0	0	0	0	0	0	0	0	0
493915	Pseudoalteromonas sp. NJ631	0	0	0	0	0	0	24	0	0	0	0	0	0	0	0	0	0	0	0	0	0
557764	Pseudoalteromonas sp. SB-B1	0	0	0	0	0	0	0	8	0	0	0	0	0	0	0	0	0	0	0	0	0
1348114	Pseudoalteromonas piratica	0	0	0	0	0	0	8	0	0	0	0	0	0	0	0	0	0	0	0	0	0
1514074	Pseudoalteromonas sp. NC201	0	0	0	0	452	167	4545	70	0	0	0	0	0	0	0	0	0	0	0	0	0
1720343	Pseudoalteromonas sp. 1_2015MBL_MicDiv	0	0	0	0	0	0	10	5	0	0	0	0	0	0	0	0	0	0	0	0	0
1761891	Pseudoalteromonas sp. 13-15	0	0	0	0	0	0	6	6	0	0	0	0	0	0	0	0	0	0	0	0	0
60481	Shewanella sp. MR-7	0	0	0	0	0	0	0	0	0	7	0	0	0	0	0	0	0	0	0	0	0
62322	Shewanella baltica	0	0	9	0	0	0	0	0	0	0	0	0	0	0	0	0	0	0	0	0	26
93973	Shewanella japonica	0	0	0	0	0	0	0	0	0	6	0	0	0	0	0	0	0	0	0	0	0
94122	Shewanella sp. ANA-3	0	0	0	0	0	0	0	0	0	0	0	0	0	0	0	0	0	0	0	6	0
260364	Shewanella marisflavi	0	0	0	0	6	0	10	0	0	0	0	0	0	0	0	0	0	0	0	0	0
359303	Shewanella loihica	0	0	0	0	5	0	0	0	0	0	0	0	0	0	0	0	0	0	0	0	0
80854	Moritella viscosa	0	0	0	0	0	8	8	0	0	0	0	0	0	0	0	0	0	0	0	0	0
44012	Ferrimonas balearica	0	22	41	6	0	13	12	10	7	6	14	11	0	7	0	0	0	10	6	9	0
86102	Idiomarina abyssalis	0	0	0	0	0	0	0	0	0	0	0	0	0	0	0	0	0	0	0	43	0
86103	Idiomarina zobellii	0	0	0	0	0	0	0	0	0	0	0	0	0	0	0	0	6	0	0	20	0
135577	Idiomarina loihiensis	9	0	13	0	6	15	0	8	15	12	39	13	37	15	12	0	204	15	55	1799	50
281739	Idiomarina seosinensis	0	0	0	0	0	0	0	0	0	0	0	0	0	0	0	0	6	0	0	8	0
1096243	Idiomarina piscisalsi	0	8	8	0	0	0	0	0	0	6	0	0	39	18	9	18	748	69	118	2022	97
2055892	Idiomarina sp. X4	12	19	8	0	0	0	0	0	0	0	0	0	40	15	14	25	789	32	124	1566	92
1298881	Idiomarinaceae bacterium HL-53	0	5	0	0	0	13	9	0	0	6	0	0	0	0	0	0	10	0	0	11	0
357794	Psychromonas ingrahamii	0	0	0	0	0	0	7	0	0	0	0	0	0	0	0	0	0	0	0	0	0
293343	uncultured Alteromonadales bacterium	0	0	0	0	0	7	7	0	0	0	0	0	0	0	0	0	0	8	7	0	7
38293	Photobacterium damselae	10	8	6	0	24	8	31	21	0	0	0	0	0	0	0	0	9	0	0	0	0
38294	Photobacterium damselae subsp. piscicida	0	5	0	0	0	0	0	0	0	0	0	0	0	0	0	0	0	0	0	0	0
85581	Photobacterium damselae subsp. damselae	0	0	0	0	0	0	0	13	0	0	0	0	0	0	0	0	0	0	0	0	0
74109	Photobacterium profundum	0	0	6	0	12	0	7	0	0	0	0	0	0	0	0	0	0	5	0	0	0
1295392	Photobacterium gaetbulicola	0	0	0	0	26	5	29	11	0	0	0	0	0	0	0	0	0	0	0	0	0
666	Vibrio cholerae	0	0	0	5	37	22	85	23	0	0	0	11	0	0	0	0	0	10	0	0	28
672	Vibrio vulnificus	0	0	0	0	46	30	148	16	14	30	29	30	16	24	31	0	6	0	0	6	15
674	Vibrio mimicus	0	0	0	0	0	0	10	0	0	0	0	0	0	0	0	0	0	0	0	0	0
676	Vibrio fluvialis	0	0	0	0	10	6	19	0	0	0	0	0	0	0	0	0	0	0	0	0	10
687	Vibrio gazogenes	0	0	0	0	5	0	0	0	0	0	0	0	0	0	0	0	0	0	0	0	9
28173	Vibrio nigripulchritudo	0	7	9	15	7	24	16	19	25	54	7	18	0	11	12	8	0	5	0	70	0
29494	Vibrio furnissii	0	0	0	0	11	0	8	0	0	0	0	0	0	0	0	0	0	0	0	0	26
29495	Vibrio navarrensis	0	0	11	0	38	6	53	13	0	0	0	0	0	0	0	0	0	0	0	0	0
29497	Vibrio splendidus	0	0	0	0	0	0	11	7	0	0	0	0	0	0	0	0	0	0	0	0	0
45658	Vibrio scophthalmi	0	0	0	0	11	0	10	0	0	0	0	0	0	0	0	0	0	0	0	0	0
55601	Vibrio anguillarum	0	17	8	19	61	22	147	55	0	11	11	0	0	0	0	0	0	0	0	0	13
62153	Vibrio shilonii	0	0	0	0	0	0	0	6	0	0	0	0	0	0	0	0	0	0	0	0	0
62763	Vibrio pectenicida	0	0	0	0	0	0	0	10	0	0	0	0	0	0	0	0	0	0	0	0	0
153622	Vibrio agarivorans	0	0	0	0	19	0	14	0	0	0	0	0	0	0	0	0	0	0	0	0	0
159601	Vibrio sp. 5SM-1	0	0	0	0	20	7	18	7	0	0	0	0	0	0	0	0	0	0	0	0	0
190893	Vibrio coralliilyticus	0	0	0	6	26	14	61	26	0	0	0	0	0	0	0	0	0	0	0	0	0
212663	Vibrio tasmaniensis	0	0	0	0	9	0	26	64	0	0	0	0	0	0	0	0	0	0	0	0	0
246167	Vibrio crassostreae	0	0	0	0	25	13	82	214	0	0	0	0	0	0	0	0	0	0	0	0	0
344879	Vibrio sp. DAT722	0	0	0	0	0	0	16	0	0	0	0	0	0	0	0	0	0	0	0	0	0
553239	Vibrio breoganii	0	0	0	0	19	5	25	7	0	8	0	0	0	0	0	0	0	0	0	0	0
717610	Vibrio harveyi group	8	0	7	74	6658	8118	49809	539	1978	449	7750	2514	16	272	91	195	79	122	121	24	9888
663	Vibrio alginolyticus	0	0	0	24	994	1123	6012	104	275	61	1143	340	0	33	16	25	26	32	29	0	1208
669	Vibrio harveyi	0	0	0	0	64	65	279	20	8	0	52	21	0	0	0	0	0	0	0	0	53
670	Vibrio parahaemolyticus	0	0	0	15	725	787	4613	65	216	38	738	268	0	45	13	20	15	14	11	8	930
680	Vibrio campbellii	0	0	0	0	61	42	253	23	16	6	54	22	0	0	0	0	0	0	0	0	91
691	Vibrio natriegens	0	0	0	0	18	10	68	5	0	0	18	0	0	0	0	0	0	0	0	0	12
190895	Vibrio rotiferianus	0	0	0	0	9	16	35	0	0	8	13	0	0	0	0	0	0	0	0	0	15
696485	Vibrio owensii	0	0	0	0	38	25	106	0	18	10	49	0	0	0	0	0	0	0	0	0	15
766224	Vibrio jasicida	0	0	0	0	10	8	51	0	0	0	11	0	0	0	0	0	0	0	0	0	0
2315253	Vibrio diabolicus subgroup	0	0	0	26	4737	6039	38390	318	1441	323	5671	1857	16	188	60	146	34	71	77	11	7558
50719	Vibrio diabolicus	0	0	0	0	0	0	8	0	0	0	0	0	0	0	0	0	0	0	0	0	0
150340	Vibrio antiquarius	0	0	0	26	4735	6037	38382	318	1441	323	5667	1855	16	188	60	146	34	71	77	11	7554
1116375	Vibrio sp. EJY3	0	0	0	0	0	0	9	0	0	0	0	0	0	0	0	0	0	0	0	0	0
1435069	Vibrio tritonius	0	0	0	0	5	0	0	0	0	10	0	0	0	0	0	0	0	0	0	0	0
1534743	Vibrio hyugaensis	0	0	0	0	11	8	35	9	0	0	9	0	0	0	0	0	0	0	0	0	9
1652829	Vibrio sp. F12 FF_152	0	0	0	0	0	0	0	33	0	0	0	0	0	0	0	0	0	0	0	0	0
1891919	Vibrio oreintalis group	0	0	0	0	14	0	24	0	0	0	0	0	0	0	0	0	0	0	0	0	0
29498	Vibrio tubiashii	0	0	0	0	13	0	22	0	0	0	0	0	0	0	0	0	0	0	0	0	0
2014742	Vibrio sp. 2521-89	0	0	0	0	9	0	0	0	0	0	0	0	0	0	0	0	0	0	0	0	0
2025808	Vibrio qinghaiensis	0	0	0	0	5	0	0	0	0	0	0	0	0	0	0	0	0	0	0	0	0
51367	Salinivibrio costicola	0	0	0	0	29	0	38	8	0	0	0	0	0	0	0	0	0	0	0	0	0
334715	Salinivibrio proteolyticus	0	0	0	0	38	11	86	15	0	0	0	0	0	0	0	0	6	0	0	0	0
1076777	Salinivibrio sp. FAM 10	0	0	0	0	12	0	12	9	0	0	0	0	0	0	0	0	0	0	0	0	0
1766123	Salinivibrio sp. IB872	0	0	0	0	5	0	7	9	0	0	0	0	0	0	0	0	0	0	0	0	0
1886796	Salinivibrio sp.	0	0	0	0	11	0	8	0	0	0	0	0	0	0	0	0	0	0	0	0	0
1909444	Salinivibrio sp. IB574	0	0	0	0	8	0	15	0	0	0	0	0	0	0	0	0	0	0	0	0	0
1933898	Salinivibrio sp. CBH449	0	0	0	0	5	0	13	11	0	0	0	0	0	0	0	0	0	0	0	0	0
673	Grimontia hollisae	9	16	22	0	137	46	185	63	9	11	0	0	0	0	0	0	14	6	7	10	0
40269	Aliivibrio salmonicida	0	0	0	0	0	0	6	0	0	0	0	0	0	0	0	0	0	0	0	0	0
1755811	Paraphotobacterium marinum	0	0	0	0	10	5	8	0	0	0	0	0	0	0	0	0	0	0	0	0	0
710999	uncultured Vibrionales bacterium HF0010_22E23	0	0	0	0	74	11	79	36	6	7	0	0	0	0	0	0	0	0	0	0	10
644	Aeromonas hydrophila	48	55	79	10	8	0	8	0	0	10	12	0	8	0	10	0	0	10	8	43	0
652	Aeromonas schubertii	0	0	0	0	0	0	6	0	16	48	13	10	0	0	0	0	0	0	7	8	0
654	Aeromonas veronii	0	0	9	0	0	0	0	0	0	0	9	6	0	0	0	0	0	0	0	0	0
558964	Aeromonas aquatica	0	0	7	0	0	0	0	0	0	0	0	0	0	0	0	0	0	0	0	0	0
2033033	Aeromonas sp. CU5	14	16	22	0	0	0	0	0	0	0	0	0	0	0	0	0	0	0	0	0	0
511062	Oceanimonas sp. GK1	0	0	0	0	0	7	10	0	0	0	0	0	0	0	0	0	7	0	7	0	12
347534	Zobellella denitrificans	0	10	0	0	0	10	0	0	0	7	9	0	0	8	0	0	0	0	0	0	0
1675686	Sulfurifustis variabilis	69	97	107	52	51	30	24	18	32	41	47	32	7	10	20	11	8	32	54	61	0
1620215	Sulfuricaulis limicola	8	0	17	0	6	10	12	0	11	9	27	10	9	8	0	7	9	5	0	44	0
1987723	Cellvibrio sp. PSBB006	20	15	8	0	11	14	14	9	6	10	8	10	0	0	0	0	0	0	5	0	8
2426	Teredinibacter turnerae	0	9	0	7	19	29	33	22	11	18	8	10	0	0	0	0	0	0	7	0	0
86304	Saccharophagus degradans	0	8	0	0	20	23	40	13	6	24	0	10	0	0	0	0	0	12	0	0	6
447471	Simiduia agarivorans	9	7	9	5	16	24	17	9	14	9	7	22	0	0	0	0	0	7	0	0	0
1737490	Agarilytica rhodophyticola	0	5	0	10	8	40	29	15	12	13	7	11	0	0	0	0	7	0	10	6	6
393662	Congregibacter litoralis	257	229	202	250	225	302	388	321	216	187	189	285	50	28	54	32	131	252	190	40	168
930805	Halioglobus japonicus	79	63	43	80	82	117	97	82	93	95	99	132	13	13	34	10	40	114	86	11	45
930806	Halioglobus pacificus	69	53	47	52	78	111	144	86	64	64	70	86	20	17	26	9	30	92	43	19	21
475795	Pseudohaliea rubra	0	0	0	5	0	0	0	0	0	0	0	6	0	0	0	0	0	5	0	0	0
252514	Microbulbifer thermotolerans	65	75	71	46	32	37	31	34	40	47	36	44	0	6	7	0	31	49	47	40	14
260552	Microbulbifer agarilyticus	8	6	7	8	0	9	7	7	0	30	9	12	0	0	0	0	0	0	11	0	7
1769779	Microbulbifer aggregans	7	6	0	7	20	14	7	8	9	18	6	7	0	0	0	0	0	8	0	0	0
1620392	Spongiibacter sp. IMCC21906	9	0	7	7	0	17	14	10	0	0	0	0	0	0	0	0	0	0	0	0	0
716816	Oceanicoccus sagamiensis	0	7	6	6	11	16	15	0	0	12	0	8	0	0	0	0	0	6	0	0	0
1470434	Zhongshania aliphaticivorans	0	18	0	12	8	14	10	6	0	8	12	13	0	0	0	0	7	7	8	0	7
465721	Steroidobacter denitrificans	40	52	122	32	16	37	26	16	20	31	20	13	0	9	0	9	0	21	9	44	0
694021	uncultured Sinobacteraceae bacterium	0	5	8	0	0	0	0	0	0	0	0	0	0	0	0	0	0	0	0	0	0
1810504	Immundisolibacter cernigliae	9	13	6	9	19	21	9	14	8	17	0	17	6	0	0	0	6	5	0	20	0
388640	Bartonella australis	0	0	0	0	0	0	0	5	0	0	0	0	0	0	0	0	0	0	6	0	0
187303	Methylocystis sp. SC2	26	22	15	14	22	13	11	11	0	0	14	12	14	6	9	9	18	12	17	33	7
655015	Methylocystis bryophila	0	6	9	6	10	7	0	0	7	0	11	11	8	0	0	0	6	0	0	17	0
426	Methylosinus trichosporium	23	22	18	15	11	11	16	5	9	20	27	22	15	0	12	11	25	19	21	23	9
375	Bradyrhizobium japonicum	10	24	13	10	14	19	14	14	13	8	17	30	15	7	20	13	21	19	17	23	11
376	Bradyrhizobium sp.	7	14	0	6	16	5	11	0	0	11	0	14	19	12	11	11	12	18	18	25	0
44255	Bradyrhizobium oligotrophicum	13	6	9	5	12	8	0	5	14	13	7	19	14	9	18	7	19	20	19	20	9
114615	Bradyrhizobium sp. ORS 278	42	37	31	18	10	20	17	8	12	26	17	21	48	38	39	32	37	34	58	28	20
115808	Bradyrhizobium sp. ORS 285	11	25	11	7	7	9	12	8	11	0	10	15	11	6	16	0	13	9	14	16	8
255045	Bradyrhizobium canariense	9	15	7	9	11	7	8	8	0	0	12	0	15	0	14	9	14	10	14	28	0
280332	Bradyrhizobium jicamae	94	39	66	32	70	0	0	0	32	33	20	30	341	363	593	571	240	138	333	15	81
288000	Bradyrhizobium sp. BTAi1	17	12	26	10	16	21	31	19	48	55	66	17	0	0	16	11	6	11	7	14	0
335659	Bradyrhizobium sp. S23321	12	14	24	10	6	0	0	6	8	0	9	7	11	8	10	8	21	21	28	16	0
722472	Bradyrhizobium lablabi	12	0	9	11	11	14	24	14	11	10	20	23	11	6	9	10	8	8	13	10	0
931866	Bradyrhizobium ottawaense	8	6	8	8	0	10	7	9	0	10	11	10	6	0	6	0	0	5	0	9	0
1089487	Bradyrhizobium sp. Lppb8	34	36	22	14	37	15	16	14	12	0	20	16	25	10	8	19	11	18	32	67	0
1178961	Bradyrhizobium sp. ce1	0	0	0	0	0	0	0	0	0	0	0	0	0	0	0	0	7	0	0	0	0
1223566	Bradyrhizobium sp. CCGE-LA001	0	0	8	0	0	6	0	0	0	0	6	8	0	0	0	0	0	5	0	11	0
1274631	Bradyrhizobium icense	0	8	6	0	0	5	7	6	7	0	9	7	0	0	8	0	9	6	7	0	0
1355477	Bradyrhizobium diazoefficiens	15	30	41	15	24	14	12	9	21	23	40	27	13	21	31	25	28	16	33	32	0
1437360	Bradyrhizobium erythrophlei	19	15	20	15	11	7	15	14	14	14	18	14	33	28	49	56	22	21	40	23	9
2057741	Bradyrhizobium sp. SK17	39	29	25	65	21	11	8	20	36	33	36	40	27	19	31	20	61	60	44	11	49
912	Nitrobacter hamburgensis	11	14	15	0	7	10	6	0	0	0	10	0	0	6	8	0	10	11	12	14	0
913	Nitrobacter winogradskyi	30	31	37	28	23	24	27	28	23	31	43	36	22	17	29	23	52	34	36	45	25
1882747	Afipia sp. GAS231	25	19	43	19	16	15	9	9	11	12	24	23	8	10	7	0	0	12	0	15	0
1076	Rhodopseudomonas palustris	180	187	206	126	150	82	88	86	103	115	192	153	285	205	367	393	234	226	345	159	107
40137	Oligotropha carboxidovorans	14	19	10	12	23	12	11	5	14	21	24	33	13	9	19	9	10	24	16	10	15
128782	Bosea minatitlanensis	14	8	17	12	7	0	0	5	11	0	14	14	0	7	6	8	7	12	25	6	10
151419	Bosea massiliensis	0	6	0	0	0	0	0	0	0	0	0	0	0	0	0	0	0	0	13	0	0
1526658	Bosea vaviloviae	81	48	77	43	35	43	44	39	22	30	53	34	90	62	99	111	61	60	70	77	24
1792307	Bosea sp. PAMC 26642	54	55	70	26	23	20	21	17	23	29	63	46	28	16	20	17	45	41	58	62	20
1842539	Bosea sp. RAC05	52	47	49	40	52	29	45	17	40	32	55	61	82	50	98	67	97	64	99	37	38
2015316	Bosea sp. AS-1	48	50	43	36	28	37	9	16	28	30	51	44	56	58	115	72	47	58	87	33	36
53399	Hyphomicrobium denitrificans	10	6	7	0	8	5	7	0	0	0	7	0	6	0	0	0	8	7	12	9	0
717785	Hyphomicrobium sp. MC1	0	8	0	0	0	0	0	0	0	0	0	0	0	0	0	0	0	0	0	0	0
1427356	Hyphomicrobium nitrativorans	20	50	25	24	27	14	25	12	20	19	25	26	21	7	12	9	32	35	42	30	17
1069	Rhodomicrobium vannielii	0	8	0	6	6	5	6	0	0	0	0	7	15	0	6	6	0	9	8	9	0
674703	Rhodoplanes sp. Z2-YC6860	44	52	44	35	50	32	28	10	35	22	35	22	61	40	57	97	55	48	56	101	35
1643450	Devosia sp. H5989	23	30	18	15	7	13	0	0	7	12	13	16	22	0	17	7	43	14	16	25	0
1736675	Devosia sp. A16	8	15	14	8	11	9	14	10	12	17	10	24	13	9	8	7	17	11	11	21	10
1079	Blastochloris viridis	119	121	112	89	103	71	62	62	74	85	99	137	92	60	92	59	136	133	186	120	78
1608628	Candidatus Filomicrobium marinum	46	69	33	37	45	47	33	39	21	17	10	13	42	13	15	17	17	26	21	41	0
933063	Dichotomicrobium thermohalophilum	6	0	6	0	0	0	0	0	0	0	0	0	0	0	0	0	0	0	0	0	0
218023	uncultured Hyphomicrobiaceae bacterium	0	0	0	0	7	0	0	0	0	0	0	6	0	0	0	0	6	0	0	0	0
531813	Pelagibacterium halotolerans	9	13	23	19	16	34	26	8	16	18	14	14	0	11	10	11	38	21	32	14	12
533	Beijerinckia indica	29	15	22	37	21	27	50	20	31	16	36	54	25	10	10	16	36	25	20	15	22
31994	Beijerinckia indica subsp. indica	28	14	22	35	19	26	43	20	27	16	29	50	21	9	9	11	31	19	20	14	19
199596	Methylocella silvestris	10	12	13	8	5	0	0	0	0	6	0	15	0	0	7	0	27	5	6	16	6
133552	Methylocapsa acidiphila	22	17	17	12	8	9	7	0	7	6	38	12	0	0	8	9	0	0	5	11	0
1871046	Phyllobacterium sp.	6	5	17	0	0	0	0	0	0	0	0	0	0	0	0	0	0	0	0	16	0
83263	Aminobacter aminovorans	23	32	47	18	19	18	21	23	16	18	24	18	14	9	16	12	20	20	14	42	8
381	Mesorhizobium loti	31	45	58	51	29	7	16	14	50	46	37	50	23	16	22	21	63	79	75	15	67
28104	Mesorhizobium huakuii	0	7	0	6	0	0	0	0	0	6	0	7	0	0	0	0	0	0	0	0	0
39645	Mesorhizobium ciceri	48	50	42	39	28	29	21	19	25	24	34	39	19	24	20	24	20	35	25	43	10
71433	Mesorhizobium amorphae	27	11	26	31	18	12	19	18	20	15	35	33	34	39	50	42	23	25	40	17	16
278153	Mesorhizobium sp. WSM1497	0	6	0	0	0	8	7	5	0	7	12	8	0	0	6	0	0	0	8	0	0
499528	Mesorhizobium silamurunense	0	11	13	5	7	0	0	0	0	0	0	0	0	0	0	0	0	0	0	17	0
536018	Mesorhizobium australicum	18	32	26	19	18	5	10	12	0	7	16	16	9	0	0	0	27	18	25	21	12
593909	Mesorhizobium opportunistum	11	0	0	0	5	8	0	0	0	10	9	0	0	0	7	0	8	0	7	7	0
1035059	Mesorhizobium sp. STM 4662	10	8	9	6	0	0	0	0	0	7	0	0	41	36	46	60	21	20	30	0	11
1665047	Mesorhizobium sp. STM 4642	0	0	0	0	0	0	0	0	0	0	0	0	30	18	42	45	12	6	26	0	0
1670800	Mesorhizobium oceanicum	70	70	65	37	68	41	45	45	52	43	90	64	53	25	47	50	67	86	65	105	46
2066070	Mesorhizobium japonicum	8	7	8	10	6	9	17	14	7	0	11	23	10	0	0	7	8	0	0	9	0
472175	Nitratireductor basaltis	19	12	16	7	21	17	0	7	0	7	13	19	10	7	10	8	56	15	24	15	19
1775169	Nitratireductor sp. H19-05	0	0	0	0	0	0	0	0	0	0	0	0	0	0	0	0	6	0	0	0	0
1620421	Hoeflea sp. IMCC20628	52	37	50	20	29	32	24	22	28	15	27	25	28	10	18	17	31	26	24	38	13
266779	Chelativorans sp. BNC1	32	39	43	40	38	39	30	25	29	36	41	54	51	24	32	26	37	54	60	63	32
373	Agrobacterium vitis	0	0	6	0	0	0	0	5	0	0	0	0	0	0	0	0	0	0	0	0	0
1842536	Agrobacterium sp. RAC06	0	0	0	0	0	0	0	0	0	0	8	0	0	0	0	0	0	0	0	0	0
384	Rhizobium leguminosarum	60	77	83	61	52	49	49	39	40	45	79	72	34	37	46	35	63	63	68	71	20
396	Rhizobium phaseoli	24	38	45	19	25	14	14	20	10	6	19	18	15	7	12	12	41	35	41	35	10
29449	Rhizobium etli	0	0	0	5	0	7	0	5	0	0	9	6	0	0	0	0	0	5	0	0	0
56730	Rhizobium gallicum	0	6	0	0	0	5	0	0	0	0	0	7	0	6	6	7	0	0	0	0	0
348824	Rhizobium favelukesii	0	0	0	0	0	0	0	0	0	0	0	0	0	0	0	0	6	0	0	0	0
424182	Rhizobium sp. IRBG74	0	0	0	0	0	0	0	0	0	7	6	0	0	0	0	0	0	0	0	0	0
1125847	Rhizobium sp. NT-26	55	46	63	38	33	38	63	25	38	33	71	47	26	17	24	24	14	29	20	39	11
1571470	Rhizobium sp. ACO-34A	10	7	6	6	10	12	18	8	11	11	20	14	6	0	0	6	0	0	11	0	0
1869170	Rhizobium sp. S41	0	0	8	0	0	0	0	0	0	0	0	0	6	0	0	0	13	0	0	10	0
1914541	Rhizobium sp. Y9	0	0	0	0	6	0	0	0	0	0	0	0	0	0	7	14	7	0	12	0	0
2020312	Rhizobium sp. CIAT894	0	0	9	0	0	0	0	0	0	0	6	0	0	0	0	0	7	0	0	11	0
399	Neorhizobium galegae	12	19	17	13	13	6	8	13	8	0	16	9	30	14	21	30	23	22	46	16	8
1612619	Pararhizobium sp. CP18.4	0	0	0	0	0	0	0	0	0	0	0	6	0	0	0	0	0	0	0	0	0
1612622	Pararhizobium sp. CP4.7	0	0	6	0	0	0	0	0	0	0	0	0	0	0	0	0	0	0	0	8	0
382	Sinorhizobium meliloti	36	35	47	31	23	22	22	21	24	13	28	35	23	16	29	24	26	24	37	29	20
76747	Sinorhizobium kostiense	0	0	0	0	0	0	0	0	0	0	0	0	0	0	6	0	0	0	0	0	0
194963	Sinorhizobium americanum	42	50	51	37	23	7	23	13	13	22	27	25	15	13	12	14	30	28	49	41	18
380	Sinorhizobium fredii	49	27	48	24	31	25	16	17	17	37	43	37	23	13	17	21	34	41	51	28	21
794846	Sinorhizobium sp. CCBAU 05631	8	6	11	0	20	9	20	18	8	0	19	13	11	0	9	0	17	12	8	0	0
1842534	Sinorhizobium sp. RAC02	0	5	0	0	0	0	0	0	0	0	10	0	6	0	0	0	0	6	0	0	0
106592	Ensifer adhaerens	41	22	34	17	16	13	22	12	17	16	36	38	10	9	14	14	27	11	23	21	0
716925	Ensifer sojae	6	11	0	6	7	9	0	5	0	6	8	6	0	0	0	0	7	11	9	0	0
879274	Shinella sp. HZN7	74	40	71	63	37	41	41	44	50	35	102	52	42	25	33	22	75	42	71	38	27
36855	Brucella canis	0	0	0	0	5	7	0	0	0	0	9	0	0	0	0	0	0	0	0	0	0
981386	Brucella vulpis	0	0	0	5	0	0	0	0	0	0	0	0	0	0	0	0	6	0	8	0	0
1149953	Brucella sp. 10RB9215	0	0	9	0	8	6	10	8	10	0	13	9	0	0	0	0	0	0	0	0	0
529	Ochrobactrum anthropi	0	0	0	0	0	0	0	0	0	0	0	0	0	0	0	0	0	5	0	0	0
1862950	Rhizobiales bacterium NRL2	548	657	493	461	3941	4310	2178	994	331	410	276	427	1557	1531	2283	2487	994	1083	1688	264	576
1384459	Methyloceanibacter caenitepidi	64	64	47	50	49	64	39	45	50	61	39	68	55	25	47	54	61	79	101	47	34
1482074	Hartmannibacter diazotrophicus	120	86	136	96	95	72	77	66	73	56	109	83	109	78	79	135	143	124	134	92	51
1235591	Pseudorhodoplanes sinuspersici	0	15	0	5	10	14	6	5	13	8	6	0	0	6	0	0	0	8	8	0	0
1902579	Candidatus Tokpelaia hoelldoblerii	13	22	23	10	8	6	15	9	21	20	27	26	12	0	10	0	27	22	19	24	0
256618	Parvibaculum lavamentivorans	46	40	48	25	33	40	37	29	33	12	46	37	22	10	8	9	40	36	20	38	9
1458461	Candidatus Phaeomarinobacter ectocarpi	34	38	27	11	56	35	27	19	10	19	21	10	23	6	9	8	21	30	30	49	9
31998	Methylobacterium radiotolerans	11	9	9	13	8	8	0	9	9	11	13	12	13	10	10	10	20	11	15	7	11
114616	Methylobacterium nodulans	43	47	46	28	22	28	14	18	39	51	43	54	55	20	34	30	39	54	74	34	18
270351	Methylobacterium aquaticum	59	66	71	36	61	56	38	26	64	42	62	90	44	31	48	36	76	77	91	63	27
334852	Methylobacterium oryzae	21	19	25	19	9	16	12	10	12	15	20	18	17	8	9	9	24	22	16	16	13
418223	Methylobacterium phyllosphaerae	8	9	16	6	9	8	6	6	0	0	10	7	6	7	15	13	23	5	15	6	0
426117	Methylobacterium sp. 4-46	49	65	38	27	46	22	17	17	40	30	67	58	35	29	42	27	66	54	64	60	23
925818	Methylobacterium sp. AMS5	19	23	18	18	20	0	10	11	9	0	19	12	26	16	17	12	31	40	51	18	11
1479019	Methylobacterium sp. C1	26	22	22	8	20	17	6	11	12	15	13	9	48	32	79	82	26	16	62	69	12
1882682	Microvirga ossetica	56	51	68	38	47	40	33	23	26	36	46	49	51	36	57	45	114	73	97	53	64
1074268	Methylobacteriaceae bacterium RM11-8-1	0	0	0	0	0	0	0	0	0	0	0	0	0	0	0	0	0	0	5	0	0
408	Methylorubrum extorquens	139	104	141	89	93	50	49	44	82	93	98	117	336	398	583	545	245	186	460	87	145
223967	Methylorubrum populi	234	170	244	143	108	50	75	69	78	66	100	114	360	367	496	522	466	277	500	181	187
182270	Aurantimonas coralicida	0	0	7	5	0	0	0	0	9	8	0	0	0	0	0	0	0	0	0	0	0
651183	Aurantimonas manganoxydans	6	9	0	6	0	5	9	6	0	8	9	16	7	0	6	0	0	5	0	0	0
217511	Fulvimarina pelagi	10	6	0	0	6	6	0	0	12	11	7	7	0	0	0	7	18	12	25	9	17
293089	Martelella mediterranea	60	53	65	57	46	50	64	24	16	12	54	30	21	7	9	14	17	21	24	47	0
686597	Martelella sp. AD-3	29	20	16	19	22	17	14	14	18	11	36	16	12	8	11	7	7	8	9	15	0
1486262	Martelella endophytica	37	37	53	48	12	26	14	16	25	28	44	65	24	6	27	15	61	99	66	30	45
370622	Aureimonas altamirensis	7	19	24	0	0	0	0	0	0	0	0	0	0	0	8	0	18	8	9	9	0
424757	Aureimonas frigidaquae	0	15	18	15	9	17	0	8	7	7	11	22	0	7	13	0	0	0	6	32	8
1349819	Aureimonas sp. AU20	12	12	19	10	13	10	6	8	14	13	57	41	38	33	52	51	20	14	36	16	16
1638161	Aureimonas sp. AU12	11	5	20	14	11	18	21	25	18	15	17	26	11	0	9	0	8	7	7	0	0
1638162	Aureimonas sp. AU22	63	31	41	16	11	17	12	13	10	15	23	17	30	13	25	17	31	46	36	29	18
1638163	Aureimonas sp. AU4	57	28	80	16	21	21	37	14	20	27	15	20	28	9	19	10	97	38	54	37	28
7	Azorhizobium caulinodans	30	23	44	18	13	16	10	13	14	16	18	29	15	7	13	6	39	42	47	22	13
280	Xanthobacter autotrophicus	85	73	106	39	60	40	46	46	43	48	81	66	57	19	48	27	125	83	112	63	51
921	Starkeya novella	98	87	69	76	55	50	32	38	62	64	71	68	93	76	134	136	83	106	155	94	48
1798205	Cohaesibacter sp. ES.047	34	34	23	24	29	20	17	21	10	22	27	19	22	13	10	23	9	15	17	24	0
444444	Chelatococcus daeguensis	150	154	168	100	90	67	90	62	83	86	161	152	82	51	64	55	165	186	146	144	124
1702325	Chelatococcus sp. CO-6	72	84	74	67	61	49	50	37	48	58	81	80	54	31	67	59	65	69	78	96	24
114277	spotted fever group	0	0	0	0	0	198	0	0	0	0	0	0	0	0	0	0	0	0	0	0	0
42862	Rickettsia felis	0	0	0	0	0	185	0	0	0	0	0	0	0	0	0	0	0	0	0	0	0
369822	Rickettsia raoultii	0	0	0	0	0	8	0	0	0	0	0	0	0	0	0	0	0	0	0	0	0
784	Orientia tsutsugamushi	0	0	0	0	0	0	0	0	0	0	0	0	0	0	0	0	0	6	0	0	0
194194	uncultured Rickettsiaceae bacterium	0	0	0	0	0	9	10	10	0	0	0	0	0	0	0	0	0	0	0	0	0
219660	uncultured Rickettsiales bacterium	0	0	0	0	0	0	0	6	0	0	0	0	0	0	0	0	0	0	0	0	0
1528098	Rickettsiales bacterium Ac37b	0	0	0	0	0	23	0	11	0	0	0	0	0	0	0	0	0	0	0	0	0
234827	Candidatus Midichloria mitochondrii	0	0	0	0	5	0	0	0	0	0	0	0	0	0	0	0	0	0	0	0	0
91750	uncultured Alphaproteobacteria bacterium	934	636	901	522	577	439	448	334	362	437	502	467	1384	1226	1878	1926	1056	948	1499	766	525
116865	uncultured Methylobacterium-like sp.	0	0	0	0	0	0	0	0	0	0	0	0	0	0	0	0	6	0	0	0	0
122723	uncultured alpha proteobacterium B2M68	0	0	0	0	0	0	0	0	6	0	0	0	0	0	0	0	0	11	0	0	0
131470	uncultured alpha proteobacterium SIC.42340	0	0	0	0	0	0	8	16	0	0	0	0	0	0	0	0	0	0	0	0	0
131474	uncultured alpha proteobacterium SIC.926	0	0	0	0	0	0	6	0	0	0	0	0	0	0	0	0	0	0	0	0	0
133866	uncultured alpha proteobacterium MB9a-MO1	0	0	0	0	0	0	0	0	0	0	0	0	8	0	0	6	0	0	0	0	0
710792	uncultured alpha proteobacterium EB000_37G09	9	0	6	5	6	7	6	6	0	0	0	0	0	0	0	0	0	0	0	0	0
710799	uncultured alpha proteobacterium EF100_102A06	287	112	214	117	132	55	73	35	81	95	82	98	774	576	926	1033	572	369	622	114	272
710801	uncultured alpha proteobacterium HF0010_13E22	19	0	10	6	7	0	0	0	0	8	0	0	32	20	31	24	25	18	17	0	7
710802	uncultured alpha proteobacterium HF0010_30A23	6	9	10	0	12	6	8	0	0	13	0	0	0	10	13	10	6	14	0	6	0
710808	uncultured alpha proteobacterium HF0130_06E21	0	0	0	6	8	13	9	15	0	0	0	0	0	0	0	0	0	9	8	0	0
710809	uncultured alpha proteobacterium HF0130_20P23	0	0	0	0	0	0	0	0	0	0	0	6	0	0	0	0	0	0	0	0	6
711004	uncultured alpha proteobacterium EB080_L84F03	128	106	147	100	99	56	171	98	32	31	105	45	29	16	19	15	12	22	19	49	0
1388755	Candidatus Pelagibacter sp. HIMB1321	0	0	0	0	0	25	0	0	0	0	0	0	0	0	0	0	0	0	5	0	0
744985	alpha proteobacterium HIMB59	7	0	0	0	7	0	0	6	0	0	0	0	0	0	0	0	0	5	0	8	0
145653	unknown marine alpha proteobacterium JP7.1	41	46	55	59	64	49	107	72	14	13	54	23	17	9	11	6	0	0	8	8	0
145655	unknown marine alpha proteobacterium JP22.1	0	0	0	0	0	0	0	0	0	0	10	0	0	0	0	0	0	0	0	0	0
145656	unknown marine alpha proteobacterium JP57	0	0	0	0	0	0	0	5	0	0	0	0	0	0	0	0	0	0	0	0	0
145657	unknown marine alpha proteobacterium JP88.1	0	5	0	0	0	0	0	0	0	0	6	0	0	0	0	0	0	0	0	0	0
796391	marine alpha proteobacterium CVFI21	37	28	43	16	14	14	36	10	18	0	30	25	26	7	8	10	65	37	53	26	6
767892	Candidatus Puniceispirillum marinum	0	0	0	0	0	7	0	6	0	0	0	0	0	0	0	0	0	0	0	0	0
349221	Micavibrio aeruginosavorus	0	7	0	6	17	11	7	11	0	0	6	10	0	0	0	0	23	25	27	0	29
991904	Polymorphum gilvum	700	675	705	572	405	315	431	290	369	421	630	628	517	311	474	533	751	663	798	710	466
438	Acetobacter pasteurianus	0	0	0	0	0	5	0	0	0	0	0	0	0	0	0	0	0	0	0	0	0
1076596	Acetobacter persici	7	15	9	10	5	0	15	5	0	0	0	0	7	0	0	0	11	0	9	31	0
442	Gluconobacter oxydans	0	6	0	0	6	0	0	0	0	0	0	6	9	0	10	0	0	9	5	13	0
524	Acidiphilium cryptum	14	25	20	36	6	9	13	11	24	23	19	28	15	0	17	11	63	42	18	0	30
62140	Acidiphilium multivorum	12	10	8	14	10	0	0	7	0	15	7	10	0	0	0	6	14	13	9	0	13
33996	Gluconacetobacter diazotrophicus	51	34	43	35	27	10	10	8	40	20	16	35	192	163	211	233	108	98	200	30	74
257708	Roseomonas gilardii	80	47	68	43	44	21	18	27	43	26	22	32	57	33	85	95	77	74	110	36	46
2018065	Roseomonas sp. FDAARGOS_362	61	32	54	29	26	25	16	14	43	31	39	31	135	154	197	183	102	68	142	32	45
364410	Granulibacter bethesdensis	35	42	23	26	37	12	19	15	0	8	8	9	24	36	57	60	15	21	56	38	0
28448	Komagataeibacter xylinus	0	0	0	5	0	0	0	0	0	0	0	0	0	0	0	0	0	0	0	0	0
33995	Komagataeibacter europaeus	0	0	6	0	0	0	0	0	7	10	0	0	0	0	0	0	0	0	0	0	0
215220	Komagataeibacter swingsii	0	0	0	0	0	0	0	0	0	0	7	0	0	0	0	0	0	0	0	0	0
192	Azospirillum brasilense	268	265	261	187	220	120	99	101	158	158	182	206	513	564	755	771	504	388	717	275	197
193	Azospirillum lipoferum	101	84	112	52	42	37	22	21	50	65	62	59	161	218	237	289	130	105	226	101	88
528244	Azospirillum thiophilum	76	72	66	42	48	31	23	19	73	71	61	86	132	138	175	158	169	138	191	51	65
1226968	Azospirillum humicireducens	63	51	55	45	70	28	23	32	28	46	39	37	82	67	129	125	66	65	116	39	33
1233114	Azospirillum fermentarium	28	24	24	22	13	8	19	17	0	12	14	17	10	0	9	6	40	40	44	13	17
1085	Rhodospirillum rubrum	59	56	49	21	60	42	24	22	26	31	23	36	57	17	35	37	44	40	75	104	13
34018	Rhodospirillum centenum	228	172	247	95	118	67	62	48	88	120	94	93	181	260	429	423	177	170	383	189	86
354120	uncultured Rhodospirillum sp.	15	0	0	0	5	0	0	0	0	0	0	0	10	0	0	0	0	0	0	0	0
55518	Magnetospirillum gryphiswaldense	40	51	52	22	10	41	6	10	14	48	35	30	11	66	110	111	53	45	106	38	41
84159	Magnetospirillum magneticum	18	30	23	24	12	18	18	9	0	0	25	8	15	7	16	8	24	23	23	33	11
1639348	Magnetospirillum sp. ME-1	16	11	14	13	15	5	12	15	11	16	13	10	7	0	21	8	11	10	6	26	6
1663591	Magnetospirillum sp. XM-1	38	13	18	19	13	9	12	7	12	25	20	19	51	43	77	103	20	22	47	11	29
352351	uncultured Rhodospirillaceae bacterium	18	15	0	7	15	5	13	0	0	0	0	0	0	0	0	0	0	7	7	10	0
1087	Rhodovibrio salinarum	0	0	0	0	0	0	0	0	0	0	0	0	0	19	60	44	0	0	18	0	0
1088	Rhodovibrio sodomensis	157	32	102	43	40	0	0	0	42	26	19	24	592	447	649	728	354	253	445	25	169
259938	uncultured Rhodovibrio sp.	0	0	0	0	0	0	0	0	0	0	0	0	0	0	0	9	0	0	6	0	0
861132	Rhodovibrio sp. R485	0	0	0	0	0	0	0	0	0	0	0	0	0	0	7	0	0	0	0	0	0
861135	Rhodovibrio sp. R504	51	22	44	26	28	0	0	0	11	15	14	0	170	181	228	255	115	85	199	0	65
1089703	Rhodovibrio sp. GV-3	0	0	0	0	0	0	0	0	0	0	0	0	0	0	11	7	0	0	0	0	0
1472182	Rhodovibrio sp. C147	0	0	0	0	0	0	0	0	0	0	0	0	6	0	0	0	0	0	0	0	0
1526014	Rhodovibrio sp. PJ41	58	8	46	8	15	0	0	0	0	0	10	0	193	63	89	114	152	79	57	0	62
1937406	Rhodovibrio sp.	0	0	0	0	0	8	0	0	0	0	0	0	0	0	7	8	0	0	0	0	0
220697	Thalassospira xiamenensis	7	31	26	19	23	11	10	10	6	17	25	16	0	0	8	7	0	19	14	20	0
2048283	Thalassospira marina	0	6	0	0	5	0	0	0	0	0	0	0	6	0	0	0	11	8	6	0	0
171437	Tistrella mobilis	435	222	353	212	233	110	90	80	118	177	140	126	832	800	1266	1368	722	523	1087	229	334
414052	Caenispirillum bisanense	7	0	0	0	0	0	0	0	0	0	0	0	0	0	0	0	0	0	0	9	0
1493863	Caenispirillum deserti	6	5	0	0	0	0	0	0	8	0	0	0	0	0	0	0	11	0	0	15	0
1288970	Magnetospira sp. QH-2	60	43	45	32	23	49	22	17	24	28	23	24	22	15	21	19	47	44	43	33	19
1263979	Candidatus Endolissoclinum faulkneri	57	34	64	10	24	20	22	18	18	18	14	22	22	19	30	31	81	55	45	49	25
1612173	Niveispirillum cyanobacteriorum	16	15	16	28	22	8	12	6	12	16	12	20	10	0	11	10	26	24	21	17	18
28077	Nitrospirillum amazonense	45	61	23	36	37	22	22	24	40	40	36	47	100	38	78	79	81	79	110	125	33
1084	Pararhodospirillum photometricum	54	59	47	28	68	41	39	26	31	23	31	38	28	9	20	26	22	38	54	81	9
1549855	Haematospirillum jordaniae	39	60	43	25	47	29	28	24	40	30	40	47	88	32	49	47	73	96	96	91	27
2039722	Marivibrio halodurans	0	0	0	0	0	0	0	0	8	10	0	0	0	0	0	0	16	0	0	0	0
296830	uncultured Rhodospirillales bacterium	0	5	0	7	5	17	10	10	11	9	0	0	9	0	0	6	0	0	0	7	0
710788	uncultured Rhodospirillales bacterium HF4000_24M03	22	34	23	13	28	23	30	24	12	7	15	19	32	0	13	18	7	25	14	22	8
266	Paracoccus denitrificans	393	479	534	380	305	257	369	268	347	284	549	518	255	188	240	189	378	349	346	524	239
34003	Paracoccus aminophilus	43	52	75	38	28	38	35	41	42	30	81	91	16	42	52	34	25	23	27	81	25
34004	Paracoccus aminovorans	599	633	739	493	408	349	484	362	430	422	692	630	391	229	281	258	497	509	539	622	298
53463	Paracoccus solventivorans	8	8	13	7	6	0	0	0	0	6	0	10	10	6	6	0	7	9	17	15	19
82367	Paracoccus pantotrophus	7	25	9	12	0	0	12	5	8	6	23	13	6	0	0	0	0	7	0	0	0
189685	uncultured Paracoccus sp.	0	5	0	5	5	0	13	0	0	0	0	6	0	0	0	0	9	5	6	7	0
135740	Paracoccus kondratievae	13	9	11	6	6	11	8	0	9	0	0	7	0	0	0	0	0	17	0	0	0
147645	Paracoccus yeei	750	740	776	648	493	392	544	389	566	517	876	853	579	370	520	424	882	729	845	671	488
187400	Paracoccus zeaxanthinifaciens	7	8	0	8	0	0	0	0	8	6	0	17	0	11	0	0	0	9	5	20	10
290306	Paracoccus koreensis	36	58	55	25	27	10	17	15	38	22	57	32	27	6	18	10	0	10	13	28	0
453842	Paracoccus aestuarii	108	116	138	70	81	30	49	33	89	52	120	120	92	63	89	86	171	131	130	127	60
1077935	Paracoccus zhejiangensis	753	626	737	448	381	290	466	288	340	282	585	514	394	198	246	205	554	489	436	609	314
1529068	Paracoccus sp. BM15	96	76	91	88	86	78	116	101	37	34	116	93	37	29	32	29	38	20	30	64	19
1945662	Paracoccus contaminans	1091	962	1181	803	664	531	775	567	564	582	1019	996	701	347	513	391	1095	898	984	1180	583
2065379	Paracoccus sp. CBA4604	1121	954	1322	837	753	604	1141	693	484	465	1106	936	502	238	331	310	594	579	609	882	404
1061	Rhodobacter capsulatus	296	279	291	251	223	183	285	211	145	132	300	288	121	98	109	111	179	161	154	202	130
1062	Rhodobacter sp.	0	0	0	0	0	0	0	0	0	0	0	0	0	0	0	0	12	0	0	0	0
1063	Rhodobacter sphaeroides	1118	1237	1354	1076	838	691	762	729	793	623	1386	1271	665	417	602	456	960	825	944	1295	536
1075	Rhodobacter blasticus	7	13	19	18	15	10	13	14	12	23	16	23	14	7	7	0	21	18	11	10	0
33049	Rhodobacter veldkampii	0	8	14	11	7	0	15	11	0	7	7	16	6	0	0	0	9	0	6	9	0
204728	uncultured Rhodobacter sp.	0	5	6	0	0	0	7	0	0	0	0	0	0	0	0	0	0	0	0	7	0
407234	Rhodobacter vinaykumarii	0	0	0	0	0	6	7	5	0	0	11	9	0	8	0	0	0	0	0	11	0
439529	Rhodobacter ovatus	0	0	0	0	0	0	0	0	7	0	8	7	7	0	0	0	6	0	0	0	0
859600	Rhodobacter sp. JA225	0	0	0	0	0	0	0	0	0	0	0	0	0	0	0	0	0	0	0	0	6
1054202	Rhodobacter viridis	0	9	0	0	0	0	0	0	0	0	0	0	0	0	0	0	0	7	0	0	0
1608946	Rhodobacter azollae	9	6	9	6	5	9	10	0	0	0	9	0	10	0	0	0	0	0	5	0	0
1837122	Rhodobacter sp. A1A2M3A4	10	30	36	7	10	22	16	15	0	6	22	14	20	0	16	11	16	8	16	77	12
1850250	Rhodobacter sp. LPB0142	348	368	429	238	229	222	290	203	241	180	462	354	208	119	143	111	195	202	231	384	93
2033869	Rhodobacter sp. CZR27	502	632	687	484	466	367	466	374	424	340	682	588	412	231	332	268	505	422	536	669	286
2434	Roseobacter denitrificans	819	729	995	943	670	614	977	731	225	175	534	377	209	101	134	118	50	104	129	289	28
42443	Roseobacter litoralis	1388	1116	1649	1429	1122	1063	1936	1352	316	215	983	605	316	159	190	182	78	167	203	450	36
114847	uncultured Roseobacter sp.	14	5	16	9	0	0	12	7	0	0	7	0	6	0	0	0	6	7	7	18	0
114795	Roseobacter sp. KT0917	64	39	46	27	17	14	48	25	21	31	36	53	12	18	17	9	47	33	12	32	45
114798	Roseobacter sp. KT1117	221	113	432	217	30	58	68	46	60	67	85	104	15	41	29	19	9	16	0	56	0
147871	Roseobacter sp. KT0202a	111	86	144	103	69	59	100	80	68	55	131	107	48	23	22	26	82	60	55	52	27
391178	Roseobacter sp. B09	0	0	0	6	0	0	0	0	0	0	0	0	0	0	0	0	0	0	0	0	0
392428	Roseobacter sp. COL2P	0	0	0	0	0	0	0	0	0	0	0	8	0	0	0	0	0	0	0	0	0
1068895	Roseobacter sp. M1-12	21	20	24	26	17	8	23	15	0	0	12	0	0	0	0	0	0	0	0	7	0
35806	Rhodovulum sulfidophilum	878	1033	1016	823	697	568	680	552	759	707	1278	1244	615	431	592	486	958	780	920	1099	604
308754	Rhodovulum sp. MB263	509	525	568	456	309	299	339	294	366	387	660	592	277	199	266	220	391	345	353	510	262
399960	Rhodovulum sp. SMB1	111	75	140	68	51	18	62	34	34	18	46	38	43	20	18	21	230	129	151	67	81
722732	Rhodovulum phaeolacus	31	43	81	17	20	23	49	25	0	0	31	17	42	10	13	10	51	17	15	197	21
1564506	Rhodovulum sp. P5	2790	1992	2955	2252	1805	1358	3294	1676	1001	987	1980	1645	874	463	612	567	1506	1451	1350	1074	1152
1850988	Rhodovulum sp. JZ3A21	0	7	23	5	0	31	8	8	29	37	69	43	0	21	17	8	0	6	0	7	0
1850989	Rhodovulum sp. WDS2C4	0	0	0	0	0	9	0	9	11	8	11	11	0	0	6	0	0	0	0	0	0
53946	Octadecabacter arcticus	96	116	203	141	56	76	101	65	45	57	107	62	30	36	29	21	25	12	16	63	0
1217908	Octadecabacter antarcticus	80	60	99	64	24	40	88	42	15	13	57	47	15	9	20	10	6	16	15	48	0
1458307	Octadecabacter temperatus	119	97	150	140	104	121	171	144	29	12	79	70	20	19	20	14	10	10	10	36	0
57000	Amaricoccus kaplicensis	0	0	0	0	0	0	0	0	0	0	0	0	0	0	0	0	7	0	0	0	0
159803	alpha proteobacterium R2A57	11	7	12	10	9	5	12	0	0	0	0	0	0	0	0	0	0	0	0	0	0
523414	Rhodobacteraceae bacterium MOLA 373	0	0	0	0	0	5	0	0	0	0	0	0	0	0	0	0	0	0	0	0	0
670886	Rhodobacteraceae bacterium IMCC1933	13	9	17	5	6	6	0	8	0	6	6	11	0	0	6	12	6	7	0	12	0
1349139	Rhodobacteraceae bacterium GUDS1160	0	0	0	0	0	11	0	0	8	0	0	7	6	0	0	0	0	0	6	0	0
1904441	Rhodobacteraceae bacterium	485	341	532	432	370	305	606	394	131	100	310	202	116	63	73	59	46	70	83	177	21
2033435	Rhodobacteraceae bacterium QY30	180	218	241	115	117	134	148	129	104	91	244	201	95	87	95	71	71	91	101	218	62
2056810	Rhodobacteraceae bacterium LMIT002	12	0	10	9	5	6	9	18	9	9	37	17	0	0	0	0	0	0	0	0	0
2072018	Rhodobacteraceae bacterium TG-679	0	0	0	0	0	0	0	0	0	0	9	0	0	0	0	0	0	0	0	0	0
157276	uncultured Rhodobacteraceae bacterium	210	218	253	156	166	108	166	145	122	102	240	185	117	56	65	67	168	176	174	110	49
159812	uncultured alpha proteobacterium MB11C09	52	30	64	10	13	16	26	22	11	10	22	20	12	0	9	0	19	15	7	35	6
2009329	Sagittula sp. P11	2193	1936	2483	1758	1391	1199	2116	1332	1057	985	2137	1802	1002	575	770	672	1499	1253	1266	1897	1019
191468	uncultured Sulfitobacter sp.	12	11	13	14	10	7	9	11	0	0	0	0	0	0	0	0	0	0	0	6	0
1402135	Sulfitobacter pseudonitzschiae	5395	3217	5862	4014	3835	2974	7902	3929	797	597	2972	1746	1143	472	553	495	305	517	742	1915	200
1705340	Sulfitobacter sp. India-BSP-20	0	6	0	0	0	0	0	0	0	0	0	0	0	0	0	0	0	0	0	0	0
1917485	Sulfitobacter sp. AM1-D1	1514	1194	1709	1426	1120	937	1665	1148	482	412	1084	806	410	240	350	270	352	333	413	685	218
74031	Roseovarius tolerans	53	115	111	63	67	164	164	102	115	90	175	232	35	80	76	50	0	21	23	61	12
215743	Roseovarius mucosus	1694	1472	2026	1593	1242	1282	2212	1536	641	501	1530	1112	482	387	420	335	188	270	410	868	126
237645	Roseovarius sp. 2S5-2	0	0	0	0	0	0	0	0	7	0	0	0	0	0	0	0	0	0	0	0	0
651251	Roseovarius sp. HLSB76	12	5	9	0	5	0	0	0	0	0	0	0	0	0	0	0	0	0	5	0	0
1486281	Roseovarius sp.	0	0	0	0	0	5	0	0	0	0	0	13	0	0	0	0	0	0	0	0	0
74033	Antarctobacter heliothermus	644	596	813	560	417	455	769	527	315	266	753	539	225	160	203	160	214	200	164	417	81
89524	Rubrimonas cliftonensis	0	0	0	0	0	6	0	0	0	0	6	0	0	0	0	0	0	0	0	0	0
2036015	Rubrimonas sp.	0	5	0	12	6	0	0	8	0	0	0	7	0	0	0	0	0	0	0	0	0
92945	Ketogulonicigenium vulgare	49	51	77	55	38	23	43	35	37	35	67	57	12	32	19	29	36	29	30	53	21
92947	Ketogulonicigenium robustum	73	81	102	53	49	53	49	35	36	21	66	65	28	21	25	33	20	33	29	72	17
93683	Roseivivax halodurans	52	43	52	45	52	37	50	14	22	18	54	22	30	0	12	8	10	33	31	13	0
936889	Roseivivax sediminis	17	14	17	24	0	0	9	0	8	8	0	15	0	0	0	0	34	30	20	8	25
81569	Ruegeria atlantica	0	7	0	0	0	0	0	0	0	0	0	0	0	0	0	0	0	0	0	0	0
89184	Ruegeria pomeroyi	677	710	824	580	529	532	692	552	456	367	919	689	276	263	268	198	345	310	390	609	187
185588	Ruegeria sp. PR1b	615	352	618	436	373	337	722	406	95	83	303	208	142	54	84	61	95	71	144	191	46
292414	Ruegeria sp. TM1040	154	118	176	173	151	141	244	161	50	42	125	96	45	45	37	27	44	48	68	80	27
441209	Rhodobaca barguzinensis	274	257	309	202	165	200	264	175	174	142	316	296	98	99	107	106	181	155	173	202	81
1881061	Stappia sp. ES.058	163	190	149	78	104	163	111	66	147	107	132	172	85	85	110	95	146	141	144	205	57
159346	Roseibacterium elongatum	1578	1804	1866	1608	968	896	990	849	1308	1299	2111	2157	695	729	881	660	1393	1178	1351	1504	1037
1193142	Roseibacterium beibuensis	0	0	6	0	0	0	0	0	0	0	0	0	0	0	0	6	0	0	0	0	0
290400	Jannaschia sp. CCS1	455	486	606	383	333	310	411	294	243	196	424	388	140	136	181	119	194	188	158	314	95
390807	Jannaschia pohangensis	23	7	13	5	10	0	10	8	0	0	9	0	0	0	0	0	0	0	0	11	0
475081	Jannaschia seohaensis	7	0	0	0	0	5	0	0	0	0	0	0	0	0	0	0	0	0	0	6	0
888410	Jannaschia sp. BB23	17	5	10	13	12	5	21	9	0	0	0	0	0	0	0	0	0	0	7	6	0
133924	Leisingera methylohalidivorans	719	625	858	605	490	383	751	470	281	286	623	557	274	148	178	169	407	388	378	420	239
506591	Leisingera caerulea	0	0	0	0	5	5	7	6	0	0	8	0	0	0	0	0	0	0	0	0	0
121719	Pannonibacter phragmitetus	59	61	51	41	49	29	52	38	27	30	47	38	68	43	68	81	46	47	107	31	27
77008	Pseudorhodobacter ferrugineus	0	0	10	0	0	7	0	0	10	12	9	8	0	0	0	0	0	0	0	7	0
252302	Oceanicola granulosus	0	0	0	0	0	0	0	0	0	10	0	0	0	8	0	0	0	7	0	8	0
1967289	Oceanicola sp.	0	0	6	0	0	0	0	0	0	0	0	0	0	0	0	0	0	0	0	0	0
911045	Pseudovibrio sp. FO-BEG1	62	63	71	32	41	21	39	23	33	37	46	41	35	12	14	24	59	53	63	46	26
263378	Salipiger mucosus	0	0	0	0	0	0	0	0	0	0	0	0	0	0	0	0	14	0	0	0	6
1229727	Salipiger profundus	1327	1317	1528	1157	1005	906	1330	915	739	715	1471	1288	532	421	537	403	793	702	759	1019	507
1317124	Thioclava atlantica	7	6	9	6	0	0	0	0	13	0	0	15	0	6	6	0	0	0	5	0	0
1915078	Thioclava nitratireducens	890	610	922	668	541	500	958	580	273	249	606	452	272	115	162	142	204	233	305	346	156
1933450	Thioclava sp.	27	20	33	26	10	15	17	11	16	13	16	32	8	8	11	7	50	37	55	31	31
295419	Rubellimicrobium thermophilum	0	0	0	0	0	0	0	0	0	0	0	0	0	0	0	0	7	0	0	0	0
299262	Tateyamaria omphalii	1475	1056	1628	1428	1423	1073	2237	1505	363	233	1177	582	262	157	201	163	164	176	232	524	96
60890	Phaeobacter gallaeciensis	428	523	639	587	475	2906	756	957	619	1392	1112	538	199	191	177	187	90	184	191	225	60
221822	Phaeobacter inhibens	4616	3162	5195	4185	3738	3041	6256	3709	950	726	3133	1887	1095	543	682	515	516	630	882	1721	311
417093	uncultured Phaeobacter sp.	0	0	0	0	0	0	0	5	0	0	0	0	0	0	0	0	0	0	0	0	0
1580596	Phaeobacter piscinae	610	447	648	565	456	390	835	442	157	117	431	284	141	76	90	68	38	70	100	226	24
1844006	Phaeobacter porticola	1596	910	1533	1020	922	654	1622	976	386	266	886	643	433	174	239	182	181	281	336	558	122
215813	Dinoroseobacter shibae	3563	2857	4014	3107	2562	2119	4136	2566	1139	977	2985	1956	1126	640	763	622	906	1051	1118	1707	628
1792508	Yangia sp. CCB-MM3	321	352	387	272	232	193	273	201	225	206	416	342	164	122	131	108	148	144	196	267	98
1250539	Pelagibaca abyssi	1453	1354	1658	1220	1195	903	1681	1080	531	526	1345	970	525	316	455	355	532	542	698	994	317
42444	Marinovum algicola	2093	1506	2335	1909	1648	1376	2575	1656	673	531	1607	1076	610	352	405	341	445	495	618	952	241
1897615	Maribius sp.	0	0	0	0	0	0	0	0	0	0	0	0	0	0	0	0	0	0	0	12	0
187304	Labrenzia aggregata	0	0	0	0	0	0	0	0	0	0	0	0	0	0	0	0	9	0	5	0	0
1674922	Labrenzia sp. CP4	0	0	0	0	0	0	0	0	8	0	0	0	0	0	0	0	6	0	0	0	0
2021862	Labrenzia sp. VG12	7	8	11	9	6	18	7	6	14	10	18	24	0	0	8	15	11	7	13	7	6
1820329	Lutimaribacter marinistellae	0	0	0	0	6	0	0	0	0	0	0	0	0	0	0	0	0	0	0	0	0
321339	Citreimonas salinaria	0	0	0	0	0	0	0	0	0	0	0	0	0	0	0	0	6	0	0	0	0
1928335	Citreimonas sp. E84	0	0	36	0	0	0	0	0	0	0	0	0	0	0	0	0	0	0	0	0	0
356660	Albimonas donghaensis	8	0	9	5	5	8	12	0	0	0	0	0	0	0	0	0	6	0	0	0	0
546672	Rubribacterium polymorphum	11	11	7	0	6	5	0	0	0	0	0	7	26	0	14	10	17	25	28	7	0
1208324	Celeribacter indicus	1909	1471	2081	1564	1463	1089	2157	1379	606	452	1535	1047	588	376	434	340	533	517	656	1024	278
1397108	Celeribacter marinus	102	79	150	117	56	99	113	64	49	30	54	59	33	31	31	16	17	31	26	37	0
1411902	Celeribacter manganoxidans	2116	1797	2304	1876	1433	1242	2208	1424	833	807	1722	1426	710	456	571	493	1184	953	922	1312	772
1758178	Celeribacter ethanolicus	169	177	236	184	100	118	166	107	127	127	222	221	56	58	80	76	127	116	113	91	97
1335048	Defluviimonas alba	661	698	796	574	410	337	587	392	428	368	789	711	409	202	318	241	560	551	553	636	384
1542388	Defluviimonas aquaemixtae	0	0	0	0	0	0	0	0	0	0	0	0	0	0	0	0	6	0	0	0	0
1189325	Oceanicella actignis	8	9	13	14	10	7	0	0	0	0	7	0	0	0	0	6	0	5	6	0	0
1284658	Planktomarina temperata	726	304	1054	504	140	190	404	177	87	66	172	154	80	50	63	49	21	42	32	155	0
595589	Hasllibacter halocynthiae	7	0	14	0	0	0	0	0	0	0	0	0	0	0	0	0	0	0	0	9	0
1144477	Pseudophaeobacter leonis	22	24	22	28	13	12	19	22	0	0	18	6	0	0	0	6	0	0	0	23	0
1579316	Halocynthiibacter arcticus	233	175	299	277	143	145	248	172	47	37	154	90	42	20	33	22	19	24	22	69	11
1227549	Cribrihabitans marinus	0	0	0	0	10	0	11	0	0	0	13	0	0	0	0	0	0	0	0	0	0
1609966	Confluentimicrobium sp. EMB200-NS6	5347	3818	5821	4268	4224	3271	7232	4235	1360	1001	3628	2464	1645	947	1237	1078	850	1030	1284	2120	436
1475483	Amylibacter marinus	31	8	34	15	38	11	33	8	0	0	13	8	14	0	0	0	0	6	11	10	0
1470561	Boseongicola aestuarii	0	0	0	0	0	6	0	0	0	0	0	0	0	0	0	0	0	0	0	0	0
379347	Epibacterium mobile	964	722	1035	850	845	757	1564	889	220	190	674	368	208	122	172	125	98	123	147	262	49
1156985	Epibacterium ulvae	11	0	8	8	0	0	0	0	0	0	0	0	0	0	0	0	0	0	0	0	0
402884	Cereibacter changlensis	0	6	10	0	0	0	0	0	0	0	8	0	0	6	0	0	7	0	0	0	8
154981	Aliiroseovarius crassostreae	11	9	0	0	0	0	0	0	0	0	15	0	0	0	0	0	0	0	0	0	0
375761	Pseudooceanicola nanhaiensis	0	0	0	0	0	0	0	0	0	0	0	0	0	0	0	0	6	0	0	0	0
1914328	Pseudooceanicola sp.	0	0	7	0	0	0	0	0	0	0	0	0	0	0	0	0	0	0	0	0	0
1920883	Marivivens sp. JLT3646	75	36	92	36	24	27	35	20	30	23	49	49	27	18	25	13	68	35	18	76	24
1940533	Rhodosalinus sediminis	0	0	0	0	0	0	0	0	0	0	0	0	0	0	0	0	0	0	9	0	0
1819565	Flavimaricola marinus	0	0	6	0	0	0	0	0	0	0	0	0	0	0	0	0	0	0	0	0	0
278132	Limimaricola hongkongensis	0	6	0	0	0	0	0	0	0	0	0	0	0	8	0	0	0	0	0	0	0
245188	Yoonia vestfoldensis	2286	1448	3070	1791	1038	1014	1840	1156	599	491	1207	991	507	394	397	273	257	355	372	1095	88
287098	Yoonia rosea	7	6	0	5	0	0	0	0	0	0	0	0	0	0	0	0	0	0	0	0	0
81032	Hyphomonas neptunium	28	20	31	12	22	19	17	15	11	11	25	33	9	7	13	9	20	5	21	31	6
1906738	Hyphomonas sp. Mor2	36	30	96	54	105	142	245	117	25	20	68	55	25	9	14	16	20	21	25	9	25
2724	Hirschia baltica	33	38	40	11	15	22	33	10	11	13	13	11	17	0	16	12	15	15	23	32	6
1617225	Hyphomonadaceae bacterium Bac120R	0	0	0	0	0	0	0	0	0	0	0	0	0	0	0	0	0	0	8	0	0
1690484	Hyphomonadaceae bacterium UKL13-1	0	0	0	0	0	0	0	0	0	0	0	0	0	0	0	0	0	6	0	0	0
74318	Maricaulis maris	54	55	74	48	50	39	57	36	51	48	65	74	26	24	28	39	206	119	193	57	55
259940	uncultured Oceanicaulis sp.	0	0	0	0	0	0	7	10	0	0	0	0	0	0	0	0	0	0	5	0	0
382497	Oceanicaulis sp. DG1255	0	0	0	0	0	0	0	0	0	0	0	0	0	0	0	0	0	0	5	0	6
1969725	Glycocaulis sp.	0	0	0	0	0	0	0	0	0	0	6	0	0	0	0	0	14	12	11	0	0
1133559	Marinicauda pacifica	0	0	0	0	0	5	0	0	0	0	0	0	0	0	0	0	0	0	0	0	0
293400	uncultured Rhodobacterales bacterium	0	0	12	7	0	7	0	6	0	9	6	6	0	0	6	0	0	0	0	0	0
710785	uncultured Rhodobacterales bacterium HF4000_03E16	58	95	70	66	65	49	63	61	38	18	94	65	21	17	14	17	13	17	24	32	9
542	Zymomonas mobilis	18	27	21	19	7	10	0	5	9	13	8	12	7	0	6	0	20	22	17	16	9
120044	Zymomonas mobilis subsp. pomaceae	0	0	0	7	0	5	0	0	0	0	0	0	0	0	0	0	0	5	0	0	0
120045	Zymomonas mobilis subsp. mobilis	11	15	17	7	5	0	0	0	0	9	6	9	0	0	0	0	15	14	12	11	8
40681	Sphingomonas asaccharolytica	39	34	35	22	14	11	8	11	16	8	25	26	18	11	13	11	29	24	33	23	10
93064	Sphingomonas koreensis	13	6	0	5	15	8	0	0	8	0	0	14	7	12	14	9	15	20	40	0	9
152682	Sphingomonas melonis	0	0	77	8	0	0	0	9	0	0	0	0	0	0	125	0	11	0	5	0	0
160791	Sphingomonas wittichii	134	110	139	62	112	53	56	52	69	79	118	106	236	180	272	256	152	112	235	113	83
235681	Sphingomonas sp. KT0216	0	0	0	5	0	6	0	0	0	0	0	0	0	0	0	0	0	0	0	0	0
397260	Sphingomonas sanxanigenens	15	27	23	16	0	7	8	9	13	15	20	14	8	9	7	9	21	7	20	32	0
745310	Sphingomonas sp. MM-1	58	61	70	54	46	41	45	38	43	55	58	71	39	34	36	34	101	69	56	125	45
941907	Sphingomonas indica	9	16	15	11	6	6	8	6	11	0	12	16	9	0	7	0	23	14	23	7	12
1030157	Sphingomonas sp. KC8	0	7	11	7	17	10	9	9	10	10	19	21	7	10	9	0	0	7	7	0	0
1042687	Sphingomonas sp. 678	0	0	0	0	0	0	0	5	0	0	6	10	0	0	0	0	0	0	0	0	0
1130906	Sphingomonas sp. 003	0	0	0	0	0	0	0	0	0	0	0	0	0	0	0	0	0	5	14	0	0
1130924	Sphingomonas sp. 214	0	0	0	0	0	0	0	0	0	0	0	0	15	14	20	22	8	6	25	8	0
1327635	Sphingomonas sp. Cra20	13	26	28	13	8	7	17	5	10	17	30	33	8	0	18	9	12	19	27	14	6
1390395	Sphingomonas sp. LK11	10	11	16	7	0	0	0	0	0	13	13	8	0	0	13	6	6	8	12	10	15
1549858	Sphingomonas taxi	20	24	24	7	0	5	0	9	0	9	9	15	12	0	19	16	29	15	37	18	14
1560345	Sphingomonas panacis	0	0	0	5	0	5	0	0	7	0	9	13	0	0	0	0	6	7	5	0	6
1609977	Sphingomonas hengshuiensis	0	7	6	0	5	0	0	0	0	7	11	14	16	7	0	6	10	9	8	0	8
1921510	Sphingomonas sp. JJ-A5	7	7	7	9	8	0	0	0	0	11	12	0	28	15	32	17	19	8	40	11	13
1938607	Sphingomonas sp. LM7	8	5	10	0	0	0	0	0	0	0	10	10	0	9	7	7	11	0	5	0	0
1961362	Sphingomonas sp. NIC1	0	5	7	0	0	0	0	0	0	0	0	0	0	7	28	6	0	0	5	0	0
1634516	Citromicrobium sp. JL477	50	53	56	56	42	44	62	49	53	50	110	104	60	38	53	53	137	39	78	39	91
1550728	Blastomonas fulva	0	5	0	0	0	6	0	0	6	0	11	21	0	0	7	0	10	7	0	0	11
1842535	Blastomonas sp. RAC04	0	0	0	0	0	0	0	0	0	0	6	0	0	0	0	0	0	0	0	0	0
13690	Sphingobium yanoikuyae	23	12	20	8	9	10	0	8	0	0	9	8	8	8	272	9	6	5	21	14	0
46429	Sphingobium chlorophenolicum	10	17	7	9	13	0	10	7	10	10	8	13	9	0	0	0	11	6	10	10	6
76947	Sphingobium herbicidovorans	0	5	6	0	5	0	0	0	0	0	0	0	0	0	0	0	8	0	7	0	0
120107	Sphingobium cloacae	0	0	0	6	0	0	0	0	0	0	0	0	0	0	6	0	0	8	16	0	9
332055	Sphingobium indicum	0	0	0	0	0	0	0	0	0	8	12	10	0	0	0	0	12	6	5	0	0
332056	Sphingobium japonicum	13	9	8	8	0	0	0	7	14	21	19	19	0	0	9	8	18	17	13	13	14
407020	Sphingobium sp. MI1205	0	0	0	0	0	0	0	0	0	0	6	0	0	0	0	0	0	0	5	0	0
484429	Sphingobium sp. YBL2	9	15	18	20	16	15	14	16	11	12	10	19	0	0	13	17	21	13	24	8	11
627192	Sphingobium sp. SYK-6	0	6	0	0	0	0	0	0	0	0	8	6	0	0	0	0	11	0	0	0	0
1315974	Sphingobium sp. TKS	8	0	6	0	5	0	0	0	0	0	0	0	0	0	0	0	0	0	0	0	0
1332080	Sphingobium baderi	8	7	18	6	5	11	0	0	0	9	0	8	0	0	0	0	25	13	10	18	13
1673076	Sphingobium hydrophobicum	0	6	7	6	0	5	0	0	6	21	21	11	0	6	14	0	15	7	10	0	8
1843368	Sphingobium sp. RAC03	0	0	0	0	0	0	0	0	0	0	8	0	0	0	0	0	6	6	5	0	9
1855519	Sphingobium sp. EP60837	10	0	6	7	5	0	0	0	0	0	10	7	0	0	0	0	6	13	8	0	7
48935	Novosphingobium aromaticivorans	13	18	13	22	17	10	22	11	13	16	19	14	17	0	7	11	14	10	21	12	6
158500	Novosphingobium resinovorum	24	21	18	24	10	18	12	14	7	8	23	11	6	6	7	7	25	11	32	17	10
205844	Novosphingobium pentaromativorans	0	6	7	5	0	7	10	0	9	8	16	7	7	8	20	11	17	7	12	10	9
702113	Novosphingobium sp. PP1Y	9	25	13	10	12	7	22	8	9	0	12	9	7	0	6	6	19	10	25	22	8
33050	Sphingopyxis macrogoltabida	20	17	60	21	47	68	177	70	66	66	237	207	130	38	86	56	54	26	43	37	24
33052	Sphingopyxis terrae	11	7	0	7	7	6	12	0	8	0	17	0	6	0	0	0	11	5	13	10	8
2448440	Sphingopyxis terrae subsp. terrae	11	7	0	7	7	6	12	0	8	0	17	0	6	0	0	0	11	5	13	10	8
117207	Sphingopyxis alaskensis	10	11	0	5	11	0	6	0	18	13	22	17	9	0	6	0	12	15	16	8	0
267128	Sphingopyxis granuli	0	13	11	17	16	7	9	9	14	0	29	29	7	0	19	11	21	16	31	20	18
292913	Sphingopyxis sp. 113P3	12	7	19	11	5	0	0	0	6	0	9	6	14	7	10	16	29	28	26	14	28
310581	uncultured Sphingopyxis sp.	12	0	12	8	8	6	0	6	0	10	0	6	7	9	0	0	21	6	15	23	20
1357916	Sphingopyxis sp. QXT-31	21	23	26	17	19	6	23	12	13	23	29	22	16	8	15	19	34	21	30	33	12
1515612	Sphingopyxis fribergensis	0	0	0	0	0	0	0	0	0	0	0	8	0	6	0	6	18	5	7	0	10
1913578	Sphingopyxis sp. LPB0140	0	0	7	0	0	0	0	5	0	0	15	14	7	0	0	0	8	6	0	0	0
210512	Sandarakinorhabdus limnophila	0	7	0	0	0	0	0	0	0	0	0	0	0	0	0	0	0	0	0	0	0
266812	Sphingorhabdus flavimaris	13	21	16	11	6	17	6	14	9	19	18	22	0	10	8	0	0	6	8	12	0
1806885	Sphingorhabdus sp. M41	0	5	0	6	9	7	7	9	0	0	0	0	0	0	0	0	0	0	0	0	0
2077182	Sphingorhabdus sp. YGSMI21	0	0	0	8	7	0	0	0	0	0	9	6	0	0	7	0	6	0	0	0	6
1850238	Rhizorhabdus dicambivorans	9	7	0	7	15	8	16	7	8	12	21	12	17	0	16	13	12	8	15	13	18
39960	Erythrobacter litoralis	4183	1827	3613	1698	877	704	1175	565	2861	3197	6051	5875	1705	1691	1832	941	6119	3127	3334	3448	4314
192812	Erythrobacter flavus	30	27	44	45	23	31	39	39	53	29	93	83	21	16	31	24	68	48	61	44	49
266951	Erythrobacter seohaensis	19	21	39	32	31	45	54	37	33	58	94	76	28	17	37	12	36	20	34	20	35
502682	Erythrobacter gangjinensis	31	27	22	31	24	34	62	35	17	22	67	43	15	12	17	14	35	7	23	13	13
1648404	Erythrobacter atlanticus	77	62	150	73	67	69	147	82	64	56	134	126	97	32	34	33	95	36	54	50	43
1798193	Erythrobacter sp. HL-111	967	746	809	666	372	300	450	274	928	909	1726	1727	408	440	600	279	3169	1280	1671	1132	2001
1112	Porphyrobacter neustonensis	28	30	29	35	15	39	32	20	64	70	122	133	19	29	46	20	81	66	64	48	57
198312	Porphyrobacter sanguineus	7	0	0	0	0	0	0	0	9	6	16	15	0	0	0	0	0	0	0	0	0
1896196	Porphyrobacter sp. LM 6	48	33	48	54	45	54	44	38	34	50	128	117	26	17	37	22	99	58	53	50	62
2003315	Porphyrobacter sp. CACIAM 03H1	44	67	62	56	34	54	45	42	71	74	152	144	29	46	46	20	165	66	104	54	127
361183	Altererythrobacter epoxidivorans	32	38	41	51	26	63	61	49	50	49	91	104	45	20	40	31	66	35	55	29	53
476157	Altererythrobacter ishigakiensis	29	21	48	57	53	151	161	85	50	38	145	101	59	27	58	27	38	17	38	12	23
543877	Altererythrobacter marensis	44	30	30	30	21	35	28	28	61	38	80	79	30	33	29	18	44	24	37	21	33
645517	Altererythrobacter namhicola	11	19	23	26	19	30	40	21	28	21	53	52	27	20	20	15	23	14	23	15	28
692370	Altererythrobacter dongtanensis	20	24	10	12	6	7	14	11	18	13	41	37	11	8	14	0	56	37	31	20	39
1267766	Altererythrobacter atlanticus	9	8	12	11	20	14	15	7	21	17	24	24	7	9	10	13	36	14	29	8	18
1964208	Altererythrobacter sp. GH1-16	0	0	0	0	5	0	0	0	0	0	12	0	7	0	0	0	0	0	0	0	0
1982042	Altererythrobacter mangrovi	48	29	47	60	66	43	44	34	35	36	86	89	35	23	50	31	42	37	40	32	19
1567250	Erythrobacteraceae bacterium MOLA 1417	0	0	0	0	5	5	13	9	0	0	18	13	14	0	8	0	0	0	0	0	0
450378	Croceicoccus marinus	27	16	24	34	16	38	44	28	44	46	56	78	19	25	25	20	34	38	31	18	28
1348774	Croceicoccus naphthovorans	32	46	42	22	29	17	34	19	15	20	52	52	20	13	17	16	30	16	32	42	20
284016	Phenylobacterium zucineum	35	34	26	31	35	40	33	35	40	35	47	57	34	22	39	36	26	36	53	38	24
69395	Caulobacter henricii	0	7	0	0	0	0	0	5	0	0	0	0	0	0	0	0	6	6	12	0	8
69666	Caulobacter mirabilis	46	32	66	38	43	28	36	22	23	45	54	51	90	102	176	179	90	68	128	39	44
88688	Caulobacter segnis	30	32	34	27	27	15	13	19	23	31	35	40	16	20	35	11	26	45	51	22	26
139906	Caulobacter sp. JP68	9	10	0	14	12	26	29	16	17	15	15	28	12	0	0	0	137	90	128	26	82
155892	Caulobacter vibrioides	63	16	51	42	27	8	14	9	10	26	28	27	157	146	164	194	114	86	183	19	57
361439	Caulobacter sp. Amph-lower	0	0	0	0	0	0	0	0	0	0	0	0	0	0	0	0	7	0	0	0	0
366602	Caulobacter sp. K31	43	31	32	26	32	27	31	30	31	14	41	32	19	14	18	9	16	26	23	43	0
293	Brevundimonas diminuta	33	31	35	24	31	17	10	8	19	16	44	28	26	20	28	29	35	41	50	21	17
41276	Brevundimonas vesicularis	8	0	0	6	0	0	0	0	8	0	0	6	0	0	0	0	14	5	5	11	0
74313	Brevundimonas subvibrioides	39	43	53	58	37	20	21	26	27	37	35	39	21	8	30	24	82	64	75	45	37
588932	Brevundimonas naejangsanensis	9	0	12	8	7	15	0	9	11	0	11	8	8	0	0	0	9	0	9	0	0
1532555	Brevundimonas sp. DS20	0	8	8	5	0	5	8	0	9	9	11	6	7	0	6	6	11	13	10	0	6
1827469	Brevundimonas sp. GW460-12-10-14-LB2	0	0	0	10	9	0	0	0	10	9	0	6	7	7	11	15	11	15	15	0	6
1938605	Brevundimonas sp. LM2	0	0	0	5	8	0	0	0	0	0	10	12	0	0	0	0	17	0	11	33	6
1759059	Caulobacteraceae bacterium OTSz_A_272	0	8	19	6	0	0	8	6	8	0	13	7	0	0	6	0	0	6	0	22	0
240237	Woodsholea maritima	0	0	0	0	0	0	0	0	0	0	0	0	0	0	0	0	0	0	0	0	6
208216	Parvularcula bermudensis	269	188	251	125	149	126	205	141	126	121	189	192	144	41	66	76	651	211	189	206	209
491923	Parvularcula lutaonensis	0	0	0	0	0	0	0	0	0	0	0	0	0	0	0	0	0	0	0	0	6
1173995	Parvularcula dongshanensis	0	0	0	0	0	0	0	0	0	0	0	0	0	0	0	0	19	0	0	0	0
1247963	Parvularcula oceani	0	0	0	0	0	0	0	0	0	0	0	0	0	0	0	0	20	0	0	0	0
1124597	Magnetococcus marinus	12	8	16	10	0	0	6	8	12	0	0	9	6	0	0	0	28	10	6	0	9
86106	endosymbiont of Acanthamoeba sp. UWC8	0	0	0	0	0	0	0	0	0	0	0	0	0	0	0	0	0	0	5	0	0
91604	Candidatus Paracaedibacter acanthamoebae	6	11	8	0	11	9	0	0	0	0	0	8	0	0	0	0	0	0	7	6	0
1509244	Candidatus Nucleicultrix amoebiphila	0	0	0	0	0	5	0	0	0	0	0	0	0	0	0	0	12	5	0	0	9
244581	Candidatus Paracaedimonas acanthamoebae	0	0	0	0	0	0	0	0	6	19	15	11	0	0	10	0	0	0	0	0	0
359408	Methylotenera mobilis	0	0	0	0	0	0	0	0	0	7	6	0	0	0	0	0	0	7	6	0	0
63745	Sideroxydans lithotrophicus	0	0	0	0	0	0	0	0	0	0	0	0	31	0	0	0	0	0	0	0	0
44577	Nitrosomonas ureae	0	0	0	0	0	0	0	0	0	15	12	0	0	0	0	8	0	0	12	12	0
261292	Nitrosomonas sp. Is79A3	0	0	0	0	0	0	0	0	7	0	0	0	0	0	0	0	0	0	0	0	0
35799	Nitrosospira briensis	0	5	11	6	5	5	6	0	0	0	8	0	0	0	0	0	0	0	0	6	0
1288494	Nitrosospira lacus	0	5	0	0	5	0	0	7	0	0	0	0	0	0	0	0	0	0	0	12	0
36861	Thiobacillus denitrificans	0	0	7	7	7	0	0	0	0	0	15	9	0	0	0	0	0	0	0	0	0
1842540	Methyloversatilis sp. RAC08	7	0	0	0	0	6	0	0	0	11	0	9	0	7	0	0	0	6	6	0	0
86027	uncultured beta proteobacterium	0	31	0	54	7	7	8	7	0	0	0	0	0	0	0	0	9	0	0	0	6
85698	Achromobacter xylosoxidans	0	0	6	5	0	5	9	0	0	0	6	0	0	0	0	0	0	0	0	7	0
1758194	Achromobacter sp. AONIH1	0	0	0	0	25	0	0	0	0	6	0	0	0	0	0	0	0	5	0	0	0
511	Alcaligenes faecalis	0	0	0	0	0	0	0	0	0	0	0	0	0	0	0	0	0	10	0	0	0
518	Bordetella bronchiseptica	0	0	0	5	19	6	0	0	0	0	0	0	0	0	0	0	0	0	0	0	0
123899	Bordetella trematum	0	0	0	0	13	0	0	0	0	0	0	0	0	0	0	0	0	0	0	0	0
463040	Bordetella genomosp. 13	0	0	8	6	5	0	0	0	0	0	0	0	0	0	0	0	0	0	6	8	0
1416803	Bordetella genomosp. 9	6	19	10	0	0	0	0	0	0	0	6	6	0	0	0	0	0	0	5	10	0
1697043	Bordetella sp. H567	0	0	0	0	0	0	0	0	0	0	0	0	0	6	0	8	0	0	5	0	0
75697	Castellaniella defragrans	17	15	8	7	21	19	0	0	10	16	6	0	0	0	0	0	0	11	5	0	0
643674	Paenalcaligenes hominis	0	0	0	0	0	6	6	0	0	0	0	0	0	0	0	0	0	0	0	0	0
1851544	Orrella dioscoreae	0	0	0	0	0	0	0	0	0	6	0	0	0	0	0	0	0	0	0	0	0
964	Herbaspirillum seropedicae	0	0	0	7	0	0	0	0	0	0	0	0	6	0	0	0	0	0	0	0	0
92645	Herbaspirillum frisingense	46	18	26	23	24	0	0	0	10	11	10	11	75	71	113	104	46	34	64	6	32
375286	Janthinobacterium sp. Marseille	0	0	0	0	5	0	0	0	0	0	0	0	0	0	0	0	0	0	0	0	0
1678028	Massilia sp. NR 4-1	0	0	6	6	0	0	0	0	0	8	0	0	0	0	0	0	0	5	0	0	0
1707785	Massilia sp. WG5	0	0	0	0	0	0	0	0	0	6	0	0	0	0	0	0	0	0	0	0	0
285	Comamonas testosteroni	0	0	0	0	0	0	0	0	0	14	0	0	0	0	0	0	0	0	0	0	0
225991	Comamonas aquatica	0	0	0	0	0	0	0	0	0	0	0	6	0	0	0	0	0	0	0	0	0
1082851	Comamonas serinivorans	0	0	0	0	0	0	0	0	6	0	0	0	0	0	0	0	0	0	0	0	0
1232667	Comamonas sp. 7D-2	0	0	0	0	0	0	0	0	0	6	0	0	0	0	0	0	0	0	0	0	0
80867	Acidovorax avenae	6	0	0	0	0	0	0	0	0	0	0	0	0	0	0	0	0	0	5	0	0
80870	Acidovorax avenae subsp. avenae	6	0	0	0	0	0	0	0	0	0	0	0	0	0	0	0	0	0	5	0	0
80869	Acidovorax citrulli	15	18	17	7	7	12	10	0	12	15	7	7	7	0	0	6	0	12	0	8	0
187868	Acidovorax valerianellae	0	5	0	0	0	0	0	0	0	0	0	0	0	0	0	0	0	0	0	0	0
232721	Acidovorax sp. JS42	0	0	7	0	6	0	6	0	0	0	0	6	0	0	0	0	0	0	0	0	6
1842533	Acidovorax sp. RAC01	10	7	7	0	0	0	0	0	0	0	0	0	0	0	0	0	0	0	0	0	0
1842727	Rhodoferax koreense	11	16	0	0	26	7	14	0	0	0	0	6	10	11	11	14	0	9	17	18	0
34073	Variovorax paradoxus	11	5	0	5	14	0	0	0	0	0	0	0	0	0	0	0	0	0	7	0	8
1034889	Variovorax sp. HW608	0	0	12	0	5	0	0	0	0	0	0	0	21	30	33	51	9	10	28	0	0
1795631	Variovorax sp. PAMC 28711	0	0	0	0	5	0	0	0	0	0	0	0	0	0	0	0	0	6	0	0	0
1842537	Hydrogenophaga sp. RAC07	0	0	0	0	0	0	0	5	0	0	0	0	0	0	0	0	0	0	0	0	0
80866	Delftia acidovorans	0	0	35	0	0	0	0	0	0	0	0	0	0	0	6	0	0	0	0	0	0
180282	Delftia tsuruhatensis	0	0	337	0	0	0	0	0	0	0	0	0	0	0	31	0	0	0	0	0	0
742013	Delftia sp. Cs1-4	0	0	16	0	0	0	0	0	0	0	0	0	0	0	0	0	0	0	0	0	0
1920191	Delftia sp. HK171	0	0	17	0	0	0	0	0	0	0	0	0	0	0	0	0	0	0	0	0	0
94132	Ramlibacter tataouinensis	83	98	111	33	40	30	19	28	21	21	41	20	11	12	17	20	18	47	61	64	0
179636	Alicycliphilus denitrificans	7	0	8	6	10	6	0	0	0	7	0	0	0	0	0	0	0	0	0	0	0
1546149	Diaphorobacter polyhydroxybutyrativorans	14	8	8	6	0	0	0	0	0	0	0	0	13	12	46	31	0	11	18	6	0
1436290	Candidatus Symbiobacter mobilis	0	0	0	0	0	28	7	14	25	115	0	34	0	0	0	0	0	0	0	0	0
337	Burkholderia glumae	0	7	0	0	0	0	0	0	0	0	0	0	0	0	0	0	0	0	0	0	0
28095	Burkholderia gladioli	11	14	11	10	0	8	0	5	6	10	11	10	0	10	0	8	0	0	0	12	0
87882	Burkholderia cepacia complex	33	27	36	24	36	28	20	17	11	0	25	16	8	10	23	11	13	18	21	31	7
292	Burkholderia cepacia	0	0	0	5	0	5	0	0	0	0	0	0	0	0	0	0	0	0	5	0	0
60552	Burkholderia vietnamiensis	0	0	0	0	0	0	0	0	0	0	0	0	0	0	6	0	0	6	0	0	0
87883	Burkholderia multivorans	0	0	8	0	0	0	0	0	0	0	6	0	0	0	0	0	0	8	5	6	0
95486	Burkholderia cenocepacia	0	0	0	5	14	0	0	0	0	0	7	0	0	0	0	0	0	0	0	0	0
101571	Burkholderia ubonensis	8	6	7	0	0	6	0	7	0	0	7	0	0	0	0	0	0	0	6	7	0
482957	Burkholderia lata	0	0	0	0	8	0	0	0	0	0	0	0	0	0	0	0	0	0	0	0	0
488729	Burkholderia metallica	7	0	0	0	0	0	0	0	0	0	0	0	0	0	0	0	0	0	0	7	0
488732	Burkholderia diffusa	7	6	0	0	0	0	0	0	0	0	0	0	0	0	0	0	0	0	0	0	0
111527	pseudomallei group	9	9	20	10	10	10	8	5	0	6	6	6	8	10	12	20	0	11	16	10	0
28450	Burkholderia pseudomallei	8	5	0	0	0	0	0	0	0	0	0	0	0	7	7	17	0	0	6	0	0
57975	Burkholderia thailandensis	0	0	15	9	6	10	7	5	0	0	6	6	0	0	0	0	0	7	8	10	0
1740163	Burkholderia sp. Bp7605	0	0	0	0	0	0	0	0	0	0	0	0	0	0	0	0	0	5	0	0	0
305	Ralstonia solanacearum	13	13	15	21	18	17	12	18	7	18	19	13	9	0	11	9	0	13	8	9	0
329	Ralstonia pickettii	7	0	11	0	8	0	0	0	0	0	7	0	0	0	0	0	0	0	0	11	0
1310165	Ralstonia pseudosolanacearum	0	0	6	8	0	5	0	0	0	0	0	6	0	0	0	0	0	0	0	0	0
93221	Pandoraea pulmonicola	0	7	7	0	0	0	0	0	0	0	0	0	0	0	0	0	0	0	0	0	0
68895	Cupriavidus basilensis	9	10	7	6	16	0	8	5	0	7	13	10	0	0	0	0	0	11	7	0	0
82541	Cupriavidus gilardii	0	0	0	0	0	0	0	0	0	0	9	7	0	9	0	0	0	0	0	0	0
106590	Cupriavidus necator	0	0	0	0	0	0	0	0	0	9	8	0	0	0	0	0	0	0	0	0	0
119219	Cupriavidus metallidurans	0	0	0	0	5	5	0	0	0	0	8	0	0	0	27	0	0	0	0	0	0
876364	Cupriavidus sp. USMAA2-4	0	0	0	5	6	0	0	0	0	0	0	0	0	0	0	0	0	0	0	0	0
1796606	Cupriavidus nantongensis	0	0	0	0	5	0	0	0	0	0	0	0	0	0	0	0	0	0	0	0	0
36873	Paraburkholderia xenovorans	35	35	32	10	11	11	0	5	0	6	11	0	0	0	0	0	0	9	17	17	0
134537	Paraburkholderia fungorum	0	0	0	0	0	0	0	0	0	0	0	0	23	0	0	0	0	0	0	0	0
1834205	Burkholderiales bacterium YL45	0	0	0	6	0	0	0	0	0	0	0	0	0	0	0	0	0	0	0	0	0
34029	Leptothrix cholodnii	0	7	18	9	7	8	10	7	10	12	18	21	8	6	6	6	0	0	0	7	0
28068	Rubrivivax gelatinosus	10	11	8	0	18	6	7	7	9	14	19	14	8	9	9	0	9	10	28	0	6
926	Thiomonas intermedia	6	9	12	5	0	15	11	6	0	10	8	0	0	0	0	0	0	5	5	9	0
1658665	Mitsuaria sp. 7	10	12	20	10	5	13	12	7	13	0	16	14	0	6	8	7	0	6	11	16	0
76731	Roseateles depolymerans	0	0	10	0	7	0	0	0	0	0	0	0	7	6	0	0	0	0	6	9	0
105560	Methylibium petroleiphilum	7	11	7	6	7	0	6	7	8	0	8	0	6	10	6	8	0	9	5	0	0
413882	[Polyangium] brachysporum	0	0	9	0	0	0	0	0	0	0	9	10	0	0	0	0	0	0	0	10	0
1904640	Betaproteobacteria bacterium GR16-43	74	93	116	18	35	26	14	14	20	17	23	28	13	9	6	16	10	50	30	51	0
63	Vitreoscilla filiformis	0	5	7	0	0	0	0	0	7	9	13	21	14	13	20	19	0	11	10	11	0
495	Neisseria elongata	0	0	0	0	0	0	0	0	8	0	0	0	0	0	0	0	0	0	0	0	0
88719	Neisseria elongata subsp. glycolytica	0	0	0	0	0	0	0	0	8	0	0	0	0	0	0	0	0	0	0	0	0
504	Kingella kingae	0	0	0	0	0	0	0	0	0	7	0	0	0	0	0	0	0	0	0	0	0
1192162	Vogesella sp. LIG4	24	9	26	19	26	0	0	0	7	12	14	11	67	97	156	205	33	46	96	10	24
536	Chromobacterium violaceum	42	23	45	13	23	0	0	0	11	8	9	7	84	69	172	160	50	43	103	9	27
1108595	Chromobacterium vaccinii	0	0	0	0	0	0	0	0	0	0	7	0	0	0	0	0	0	0	0	0	0
2059672	Chromobacterium sp. ATCC 53434	0	0	0	0	0	0	0	0	0	6	0	0	0	0	0	0	0	0	0	0	0
168471	Laribacter hongkongensis	0	0	6	0	6	0	0	0	0	0	0	0	8	15	13	25	0	0	12	0	0
748280	Pseudogulbenkiania sp. NH8B	26	40	46	11	14	21	11	18	22	14	7	29	0	11	6	0	0	22	25	33	0
1906741	Jeongeupia sp. USM3	11	5	0	0	17	0	0	0	6	0	13	7	9	13	27	21	12	0	14	24	0
1898103	Rhodocyclaceae bacterium	0	0	0	0	0	5	0	0	0	0	0	0	0	0	0	0	0	0	0	0	0
146939	Azospira oryzae	14	7	0	10	10	13	8	9	6	0	0	0	0	0	0	0	0	11	0	8	0
1565605	Rugosibacter aromaticivorans	0	0	0	0	0	0	0	0	0	0	0	7	0	0	0	0	0	0	0	7	0
198107	Azoarcus sp. CIB	0	0	0	0	6	0	0	0	0	0	0	0	0	0	0	0	0	0	0	0	0
418699	Azoarcus olearius	0	0	0	0	0	6	0	0	0	0	0	0	0	0	0	0	0	0	0	0	0
748247	Azoarcus sp. KH32C	0	7	0	0	9	9	0	0	10	6	19	12	0	0	0	0	0	0	0	8	0
2067960	Azoarcus sp. SY39	0	0	0	0	0	0	0	0	0	10	0	6	0	0	0	0	0	0	0	0	0
85643	Thauera sp. MZ1T	7	23	28	10	6	15	8	6	19	19	26	17	0	13	6	9	0	10	13	29	0
96773	Thauera chlorobenzoica	0	0	0	6	6	11	0	0	0	0	0	0	6	7	9	13	0	0	8	0	0
1134435	Thauera humireducens	13	8	8	12	6	8	9	7	8	11	11	9	6	0	10	0	0	6	5	7	0
2005884	Thauera sp. K11	6	0	0	0	8	5	0	0	8	0	6	0	0	0	0	0	0	6	7	0	0
259537	Dechloromonas aromatica	25	29	30	0	0	0	0	0	0	0	0	0	0	6	0	0	0	0	0	8	0
153809	uncultured proteobacterium	123	76	99	48	54	116	112	77	51	52	84	84	45	43	37	49	111	58	51	134	34
253830	uncultured Myxococcales bacterium	22	15	22	25	38	42	67	43	19	11	32	29	0	0	0	7	0	0	0	0	0
723556	uncultured myxobacterium HF0200_01L06	11	23	0	0	16	16	7	0	0	16	0	0	0	0	0	0	0	0	0	0	0
34	Myxococcus xanthus	0	0	0	0	0	5	0	0	0	7	0	0	0	0	0	0	0	0	0	0	0
83455	Myxococcus stipitatus	0	0	0	12	7	5	0	0	0	0	0	0	0	0	0	0	0	0	0	0	0
1297742	Myxococcus hansupus	0	0	0	0	6	0	7	0	0	0	0	0	0	0	0	0	0	0	0	0	0
184914	Corallococcus coralloides	0	0	0	5	0	6	0	0	0	0	9	0	0	0	0	0	0	0	0	0	0
487347	uncultured Myxococcaceae bacterium	0	0	0	0	0	0	0	0	0	17	13	12	0	0	0	0	0	5	0	0	0
41	Stigmatella aurantiaca	0	0	0	0	0	6	0	0	0	0	0	0	0	0	0	0	0	0	0	0	0
43	Cystobacter fuscus	0	5	0	0	0	0	0	0	8	0	32	21	0	0	0	0	0	0	0	0	0
83453	Melittangium boletus	0	11	0	0	7	0	0	0	8	0	0	0	41	24	68	44	0	9	7	0	0
48	Archangium gephyra	12	14	17	9	10	8	6	0	6	0	12	6	0	0	0	0	10	8	11	8	6
1391653	Vulgatibacter incomptus	8	0	0	11	6	9	0	6	0	14	13	19	0	0	0	0	0	8	8	0	0
161493	Anaeromyxobacter dehalogenans	6	6	6	6	12	15	16	7	12	12	13	11	13	10	16	23	8	10	14	12	0
404589	Anaeromyxobacter sp. Fw109-5	0	6	0	0	0	0	0	0	6	8	0	6	0	0	0	0	0	0	0	0	0
447217	Anaeromyxobacter sp. K	6	0	0	0	10	0	9	6	6	0	31	24	0	7	0	0	0	0	0	0	0
52	Chondromyces crocatus	11	20	19	29	12	23	15	10	13	16	17	17	0	0	0	0	0	0	0	0	0
56	Sorangium cellulosum	31	25	13	26	40	43	23	22	16	25	110	94	18	14	18	8	0	8	8	16	0
1882918	Pajaroellobacter abortibovis	0	0	0	7	9	7	13	5	0	8	10	0	0	0	0	0	0	0	0	0	0
888845	Minicystis rosea	10	8	0	13	23	17	18	11	9	0	9	16	0	0	0	0	0	0	0	0	0
497806	Sorangiineae bacterium HB-1	0	0	0	5	0	0	0	0	0	0	0	0	0	0	0	0	0	0	0	0	0
581185	uncultured Sorangiineae bacterium	0	12	0	0	0	8	0	0	0	0	0	0	0	0	0	0	0	0	0	0	0
927083	Sandaracinus amylolyticus	110	59	122	100	87	100	67	60	56	51	156	134	41	22	45	32	27	19	45	34	9
1391654	Labilithrix luteola	0	0	0	0	0	0	0	0	8	0	0	0	0	0	0	0	0	0	0	0	0
215803	Enhygromyxa salina	0	12	10	0	7	42	12	14	0	6	0	0	0	0	0	0	0	0	0	6	0
352151	uncultured Enhygromyxa sp.	0	0	0	0	11	44	17	6	0	0	0	0	0	0	0	0	0	0	0	0	0
497804	Enhygromyxa sp. SYM-1	0	8	0	0	30	20	20	8	0	0	0	0	0	0	0	0	0	0	0	0	0
1692002	Enhygromyxa sp. SAB-1	8	10	0	0	0	5	0	0	0	0	0	0	0	0	0	0	0	0	0	0	0
54	Nannocystis exedens	36	40	42	21	75	203	132	79	69	57	69	90	30	24	37	97	33	35	26	24	7
1182306	uncultured Plesiocystis sp.	0	0	0	0	7	37	23	17	0	0	0	0	0	0	0	0	0	0	0	0	0
80816	Haliangium ochraceum	98	377	78	43	117	99	166	75	76	53	55	95	17	13	18	12	27	31	34	19	13
373538	uncultured Haliangium sp.	0	0	0	0	0	0	0	0	0	6	0	0	0	0	0	0	0	0	0	0	0
34034	uncultured delta proteobacterium	311	213	488	102	262	535	375	283	181	351	401	315	50	137	102	147	37	95	63	770	17
106510	Solar Lake Mat Clone9065	0	0	0	0	0	0	0	0	0	0	0	0	0	0	0	0	0	0	0	6	0
111701	uncultured delta proteobacterium MT28	0	0	0	0	0	6	0	0	0	0	0	0	0	0	0	0	0	0	0	0	0
357894	uncultured delta proteobacterium DeepAnt-1F12	0	0	0	0	5	6	11	5	0	0	0	0	0	0	0	0	0	0	0	0	0
357895	uncultured delta proteobacterium DeepAnt-32C6	0	8	0	0	8	9	0	0	0	8	13	0	0	0	0	0	0	0	0	0	0
710820	uncultured delta proteobacterium HF0010_01J10	24	24	6	19	42	27	42	45	11	9	0	12	0	0	0	7	13	13	16	0	0
710824	uncultured delta proteobacterium HF0070_10I02	0	0	0	0	9	17	14	10	0	9	6	0	0	0	0	0	0	0	0	0	0
710831	uncultured delta proteobacterium HF0200_19J16	0	0	0	0	0	0	0	0	0	0	9	6	0	0	0	0	0	0	0	0	0
710833	uncultured delta proteobacterium HF0200_39N20	0	0	0	0	0	0	0	0	0	0	8	10	0	0	0	0	0	0	0	0	0
214722	delta proteobacterium GMD21D04	0	0	0	7	0	0	0	0	0	0	6	15	0	0	0	0	10	5	0	0	0
214723	delta proteobacterium GMD14H09	0	0	0	5	0	0	0	0	8	7	18	17	0	0	0	0	0	0	0	0	0
19	Pelobacter carbinolicus	18	11	10	6	14	41	32	37	39	71	74	73	0	16	11	12	0	0	0	10	0
29542	Pelobacter acetylenicus	7	11	23	6	9	34	13	21	34	70	51	47	0	13	10	9	0	5	0	6	0
29543	Pelobacter propionicus	0	0	0	0	0	0	0	0	0	0	0	0	0	0	0	0	0	0	0	6	0
211450	uncultured Pelobacter sp.	0	0	0	0	0	11	18	13	13	21	10	27	0	9	0	6	0	0	0	0	0
1842532	Pelobacter sp. SFB93	24	13	15	12	16	72	40	74	58	204	74	72	0	9	15	21	0	8	0	15	0
891	Desulfuromonas acetoxidans	0	0	10	0	0	23	13	19	20	48	66	27	0	0	0	16	0	0	0	0	0
93716	Desulfuromonas chloroethenica	0	14	0	0	0	15	0	0	0	0	0	7	0	18	26	21	0	5	8	34	0
181013	uncultured Desulfuromonas sp.	0	0	0	0	0	0	0	0	8	0	0	0	0	0	0	0	0	0	0	0	0
1603606	Desulfuromonas soudanensis	25	12	15	12	10	100	61	82	69	108	82	77	0	36	11	27	0	11	0	20	0
1823759	Desulfuromonas sp. DDH964	38	14	36	16	34	98	51	86	57	113	133	101	0	34	9	25	0	7	0	18	0
57040	Malonomonas rubra	0	0	0	0	0	0	0	0	0	0	16	7	0	0	0	0	0	0	0	0	0
28232	Geobacter metallireducens	33	12	47	0	11	9	6	0	10	13	27	16	0	7	0	0	0	0	0	44	0
35554	Geobacter sulfurreducens	65	61	190	7	9	12	6	0	17	12	26	20	0	0	6	9	6	5	6	56	0
313985	Geobacter lovleyi	18	19	29	7	5	12	0	7	7	10	26	18	0	8	6	0	0	0	0	20	0
345632	Geobacter pickeringii	7	0	0	0	0	0	0	0	0	0	0	0	0	0	0	0	0	0	0	0	0
351604	Geobacter uraniireducens	0	14	0	0	5	12	0	0	6	0	0	0	0	0	0	0	0	0	0	0	0
443143	Geobacter sp. M18	110	70	247	21	7	44	8	15	14	24	21	22	0	14	0	0	0	7	5	66	0
1340425	Geobacter anodireducens	0	5	0	0	0	9	0	0	0	7	9	0	0	0	0	0	0	0	0	0	0
483547	Geoalkalibacter subterraneus	166	127	379	55	107	236	187	138	169	254	304	241	6	82	42	97	15	160	22	189	0
33002	Desulfurella acetivorans	0	0	0	0	0	5	0	0	8	0	13	0	0	0	0	0	0	0	6	25	0
873	Desulfovibrio africanus	14	44	30	6	21	9	11	0	12	29	35	21	0	15	0	8	0	0	0	90	0
876	Desulfovibrio desulfuricans	0	21	24	0	0	7	0	0	9	14	35	20	0	0	0	0	0	0	0	6	0
879	Desulfovibrio gigas	27	31	50	0	0	0	0	0	13	36	84	26	0	11	7	0	6	0	0	102	0
880	Desulfovibrio salexigens	0	5	0	0	0	0	0	0	7	0	103	6	0	0	0	0	0	0	0	6	0
881	Desulfovibrio vulgaris	28	72	50	0	16	7	6	5	21	33	66	39	24	24	15	27	47	18	33	105	7
901	Desulfovibrio piger	0	0	0	0	0	0	0	0	0	0	10	9	0	0	0	0	0	0	0	15	0
45629	Desulfovibrio halophilus	0	0	0	0	0	0	0	0	0	0	21	0	0	0	0	0	0	0	0	0	0
54767	Desulfovibrio indonesiensis	0	9	11	0	0	0	0	0	0	0	0	0	0	0	0	0	0	0	0	0	0
58180	Desulfovibrio alaskensis	175	163	295	25	32	87	16	17	32	53	83	67	0	62	71	70	10	15	15	259	0
63560	Desulfovibrio oxyclinae	0	0	0	0	0	0	0	0	13	0	23	0	0	0	0	0	0	0	0	0	0
167968	uncultured Desulfovibrio sp.	0	0	0	0	0	0	0	0	0	0	9	0	0	0	0	0	0	0	0	0	0
181662	Desulfovibrio giganteus	13	0	11	0	0	18	6	0	0	0	12	8	0	11	9	16	0	0	0	27	0
184917	Desulfovibrio magneticus	26	26	27	0	7	10	7	8	0	20	29	23	0	0	0	0	0	0	5	50	0
191026	Desulfovibrio hydrothermalis	0	28	16	0	0	0	0	0	6	12	38	6	0	0	0	0	0	0	0	0	0
631220	Desulfovibrio sp. G11	30	21	55	0	6	11	7	0	7	18	16	23	0	0	0	0	0	6	0	26	0
1307759	Desulfovibrio sp. L21-Syr-AB	0	0	0	0	0	0	0	0	0	0	0	0	0	0	0	0	0	0	0	6	0
1725232	Candidatus Desulfovibrio trichonymphae	0	0	0	0	0	0	0	0	0	0	16	0	0	0	0	0	0	0	0	0	0
57320	Pseudodesulfovibrio profundus	118	88	259	13	43	29	82	105	2190	185	8453	3308	0	322	20	25	23	17	21	153	0
182210	Pseudodesulfovibrio aespoeensis	104	99	181	11	14	17	0	7	36	35	65	34	0	8	9	12	26	24	30	94	0
879567	Pseudodesulfovibrio piezophilus	0	0	0	0	0	0	0	15	32	8	57	34	0	0	0	0	0	0	0	0	0
1716143	Pseudodesulfovibrio indicus	0	17	23	0	0	0	0	6	24	18	48	21	0	0	0	0	0	0	0	49	0
899	Desulfomicrobium baculatum	9	0	8	0	0	8	0	0	0	0	6	9	0	0	0	0	0	0	0	9	0
132132	Desulfomicrobium orale	0	13	0	0	0	6	0	0	14	85	27	20	0	7	7	10	0	0	5	33	0
45663	Desulfohalobium retbaense	207	369	496	164	85	726	205	119	202	200	901	349	35	313	307	364	78	121	144	1454	42
332174	Desulfohalobium utahense	0	0	0	0	0	5	0	0	0	0	0	0	0	0	0	0	0	0	0	0	0
549631	Desulfovibrionales enrichment culture clone SLAb1-3	18	15	0	0	0	33	0	0	0	9	6	7	0	37	56	47	0	9	12	53	0
897	Desulfococcus multivorans	644	430	931	99	189	318	115	152	196	573	918	404	19	138	77	128	186	217	308	1356	27
181663	Desulfococcus oleovorans	101	104	113	19	53	110	25	35	47	145	244	113	0	40	23	55	0	45	73	309	0
2296	Desulfobacterium autotrophicum	48	53	44	14	15	131	27	21	50	61	145	62	0	44	9	25	0	12	27	172	0
201089	uncultured Desulfobacterium sp.	149	70	187	18	37	45	23	29	27	82	178	92	0	23	20	32	8	33	25	428	0
28223	Desulfobacula toluolica	69	72	85	38	25	292	90	66	118	134	265	178	0	75	36	61	0	13	13	146	0
45655	Desulfonema magnum	0	0	8	0	0	0	0	0	0	0	6	0	0	0	0	0	0	0	0	11	0
115781	Desulfotignum balticum	0	0	0	0	0	12	0	0	9	0	6	0	0	0	0	0	0	0	0	0	0
341040	uncultured Desulfotignum sp.	0	5	0	0	0	28	19	7	18	10	25	18	0	17	0	9	0	0	0	13	0
259354	Desulfatibacillum alkenivorans	111	55	134	11	28	74	22	39	26	90	109	57	0	25	14	30	0	19	21	333	0
218296	uncultured Desulfobacteraceae bacterium	6	0	0	0	0	35	13	7	0	14	6	0	0	0	7	0	0	0	0	13	0
894	Desulfobulbus propionicus	94	84	173	17	57	232	54	220	141	595	217	335	0	28	22	39	9	20	37	183	0
65555	Desulfocapsa sulfexigens	273	229	482	19	131	163	65	66	154	174	345	284	6	83	29	112	0	22	13	532	0
84980	Desulfotalea psychrophila	388	350	819	16	245	329	125	229	325	538	553	590	6	124	62	104	0	28	10	819	0
293402	uncultured Desulfobulbaceae bacterium	0	0	0	0	0	0	0	0	0	8	0	0	0	0	0	0	0	0	0	0	0
427923	Desulfurivibrio alkaliphilus	23	19	50	10	12	35	13	15	33	81	43	43	0	16	13	23	0	10	0	34	0
1859132	Candidatus Electrothrix japonica	0	0	0	0	0	24	0	28	13	104	0	28	0	0	0	0	0	0	0	0	0
246132	uncultured Desulfobacterales bacterium	6	0	0	0	13	0	0	6	0	0	0	0	0	0	0	0	0	0	0	0	0
119484	Syntrophobacter fumaroxidans	65	65	123	8	40	46	12	21	12	16	17	19	0	0	0	0	0	12	0	23	0
2358	Desulfomonile tiedjei	7	6	8	0	0	10	13	7	0	25	14	15	0	17	6	10	0	0	0	20	0
316277	Syntrophus aciditrophicus	21	10	38	0	0	0	0	0	0	6	27	0	0	0	0	0	0	0	0	27	0
60893	Desulfobacca acetoxidans	0	0	0	0	0	0	7	0	0	0	11	0	0	0	0	0	0	0	0	0	0
453230	Desulfarculus baarsii	109	84	267	14	18	16	13	5	18	42	100	53	0	9	0	7	0	20	18	166	0
1621989	Candidatus Desulfofervidus auxilii	0	0	0	0	8	0	0	0	0	0	0	0	0	0	0	0	0	0	0	0	0
206403	Sulfurovum lithotrophicum	0	0	0	10	5	57	33	88	18	36	58	9	21	0	0	0	0	5	5	6	0
269237	uncultured Sulfurovum sp.	0	0	0	0	0	0	0	5	0	0	0	0	0	0	0	0	0	0	0	0	0
387093	Sulfurovum sp. NBC37-1	0	0	0	0	0	14	14	42	9	13	18	6	9	0	0	0	0	0	0	0	0
387092	Nitratiruptor sp. SB155-2	0	0	0	0	0	13	0	0	12	15	0	0	0	0	0	0	0	7	0	0	0
120673	uncultured epsilon proteobacterium KTc1160	0	0	0	0	11	0	0	0	0	0	0	0	0	0	0	0	0	0	0	0	0
120858	uncultured Epsilonproteobacteria bacterium	0	0	0	0	12	16	23	13	38	24	66	24	0	8	0	7	0	0	0	0	0
210	Helicobacter pylori	0	0	0	0	0	9	0	5	11	0	28	0	0	0	0	0	0	0	0	0	0
56877	Helicobacter bizzozeronii	0	0	0	0	0	0	0	0	0	0	0	11	0	0	0	0	0	0	0	0	0
844	Wolinella succinogenes	0	0	0	0	0	0	0	0	0	9	0	0	0	0	0	0	0	0	0	0	0
39766	Sulfurimonas denitrificans	0	0	0	0	13	0	15	0	11	9	29	7	0	0	0	0	0	0	0	0	0
202747	Sulfurimonas autotrophica	0	5	0	0	7	14	25	10	44	44	77	20	0	0	0	7	0	0	0	0	0
1176482	Sulfurimonas gotlandica	0	0	0	0	0	0	0	0	0	0	0	9	0	0	0	0	0	0	0	0	0
148813	Sulfuricurvum kujiense	0	0	0	0	0	0	0	0	0	0	7	0	0	0	0	0	0	0	0	0	0
1249480	Candidatus Sulfuricurvum sp. RIFRC-1	0	0	0	0	0	0	0	0	0	11	0	0	0	0	0	0	0	0	0	0	0
195	Campylobacter coli	0	0	0	0	0	0	0	0	0	0	0	0	0	0	0	135	0	0	0	0	0
198	Campylobacter hyointestinalis	0	0	0	0	6	0	0	0	0	0	0	0	0	0	0	0	0	0	0	0	0
91352	Campylobacter hyointestinalis subsp. hyointestinalis	0	0	0	0	5	0	0	0	0	0	0	0	0	0	0	0	0	0	0	0	0
200	Campylobacter curvus	0	0	0	0	0	0	0	0	0	0	7	0	0	0	0	0	0	0	0	0	0
66821	Sulfurospirillum multivorans	0	0	0	0	0	0	0	0	0	0	9	0	0	0	0	0	0	0	0	0	0
197506	uncultured Sulfurospirillum sp.	0	0	0	0	0	0	0	0	6	0	25	9	0	0	0	0	0	0	0	0	0
366522	Sulfurospirillum cavolei	0	0	0	0	0	0	0	0	0	0	20	0	0	0	0	0	0	0	0	0	0
28197	Arcobacter butzleri	0	0	0	0	30	0	0	0	0	0	0	0	0	0	0	0	7	0	0	0	0
28199	Arcobacter nitrofigilis	0	0	0	0	86	0	0	0	0	0	7	0	0	0	0	0	0	0	0	0	0
165434	uncultured Arcobacter sp.	0	0	0	0	5	0	0	0	0	0	0	0	0	0	0	0	0	0	0	0	0
197482	Arcobacter halophilus	0	0	0	0	103	0	16	0	0	0	0	0	0	0	0	0	25	0	0	0	0
505249	Arcobacter marinus	0	0	0	0	29	0	0	0	0	0	0	0	0	0	0	0	0	0	0	0	0
603050	Arcobacter mytili	0	0	0	0	16	0	0	0	0	0	0	0	0	0	0	0	0	0	0	0	0
663364	Arcobacter bivalviorum	0	0	0	0	87	0	0	0	0	0	0	0	0	0	0	0	16	0	0	0	0
877500	Arcobacter anaerophilus	0	0	0	0	15	0	0	0	0	0	13	0	0	0	0	0	0	0	0	0	0
1032072	Arcobacter molluscorum	0	0	0	0	16	0	0	0	0	0	0	0	0	0	0	0	0	0	0	0	0
1462615	Arcobacter ebronensis	0	0	0	0	36	0	0	0	0	0	0	0	0	0	0	0	0	0	0	0	0
1912871	Arcobacter canalis	0	0	0	0	23	0	0	0	0	0	0	0	0	0	0	0	0	0	0	0	0
944547	Arcobacter sp. L	0	0	0	0	35	0	0	0	0	0	0	0	0	0	0	0	0	0	0	0	0
1850254	Arcobacter sp. LPB0137	0	0	0	0	202	0	6	0	0	0	0	0	0	0	0	0	24	0	0	0	0
269261	Nitratifractor salsuginis	0	0	0	0	0	0	0	0	0	0	0	7	0	0	0	0	0	0	0	0	0
1921086	Mariprofundus aestuarium	0	0	0	0	5	0	0	0	6	0	0	0	0	0	0	0	0	0	0	0	0
1921087	Mariprofundus ferrinatatus	0	0	0	0	0	0	0	0	0	11	0	0	0	0	0	0	0	0	0	0	0
239744	uncultured Bdellovibrio sp.	0	0	0	0	0	0	9	7	0	0	0	0	0	0	0	0	0	0	0	0	0
1915309	Silvanigrella aquatica	0	6	0	0	0	0	0	0	0	0	0	0	0	6	7	9	10	0	0	0	0
960	Bacteriovorax stolpii	0	13	0	8	14	47	44	45	0	6	0	0	0	0	0	0	9	10	14	0	0
346638	uncultured Bacteriovorax sp.	0	0	0	0	0	12	7	6	0	0	0	0	0	0	0	0	0	0	0	0	0
97084	Halobacteriovorax marinus	6	0	9	12	10	26	13	17	0	0	0	0	0	0	0	0	12	7	7	0	0
1652137	uncultured Halobacteriovorax sp.	0	0	0	0	0	6	0	0	0	0	0	0	0	0	0	0	0	0	0	0	0
920	Acidithiobacillus ferrooxidans	8	0	0	7	17	6	12	5	0	7	0	0	0	0	7	0	0	0	6	0	0
930	Acidithiobacillus thiooxidans	0	0	11	0	7	0	0	5	0	0	0	0	0	0	0	0	0	0	0	0	0
33059	Acidithiobacillus caldus	7	5	20	0	0	0	0	0	0	0	9	0	0	0	0	0	0	0	5	0	0
160808	Acidithiobacillus ferrivorans	0	0	0	0	0	6	0	7	0	0	0	0	0	0	0	0	0	5	0	0	0
38145	uncultured Gram-positive bacterium	0	0	0	0	0	7	12	8	0	0	0	0	0	0	0	0	0	0	0	0	0
206048	filamentous photosynthetic bacterium Fl98-6	32	26	31	21	0	0	7	0	8	0	15	0	0	0	0	0	12	0	0	0	0
206251	filamentous photosynthetic bacterium Fl90-32	10	19	20	14	0	0	0	0	6	7	14	9	0	0	6	0	0	0	0	13	0
391167	unidentified bacterial contaminant	39	42	62	15	11	9	18	12	20	24	16	9	0	0	0	0	0	17	22	29	0
421709	bacterium c1cb39	0	0	0	0	0	7	11	16	0	0	0	0	0	0	0	0	0	0	0	0	0
424294	HMWdDNA-degrading marine bacterium 50	0	0	0	0	0	5	0	0	0	0	0	0	0	0	0	0	0	0	0	0	0
451514	magneto-ovoid bacterium MO-1	0	0	0	0	5	0	0	0	0	0	0	0	0	0	0	0	0	0	0	0	0
479346	Arctic bacterium NP25	0	0	0	0	0	0	0	0	7	0	21	0	0	0	0	0	0	0	0	0	0
752175	Raricirrus beryli associated bacterium	0	0	0	0	16	0	0	0	0	0	0	0	0	0	0	0	0	0	0	0	0
910051	bacterium BC24	0	0	0	0	0	0	0	0	0	0	0	0	6	0	9	0	0	0	6	0	0
910059	bacterium RC13	19	7	39	8	12	0	0	0	9	0	0	7	103	101	112	102	90	53	84	0	35
910062	bacterium RC21	0	0	0	0	5	0	0	0	0	8	0	0	0	63	69	73	0	0	51	0	0
1165180	bacterium SH4-10	0	0	0	0	0	6	0	0	0	0	0	0	0	0	0	0	0	0	0	0	0
1165221	bacterium WHC1-3	0	0	0	0	31	0	0	0	0	0	0	0	0	0	0	0	0	0	0	0	0
1195843	bacterium EBAD54	0	0	0	0	0	0	0	0	0	6	7	7	0	0	0	0	7	0	8	0	12
1195846	bacterium EBAD60	23	22	20	11	11	14	9	5	7	6	9	0	0	7	17	9	12	18	11	13	0
1195847	bacterium EBAD61	28	22	44	20	5	16	12	12	0	7	19	9	14	0	0	0	0	0	0	35	0
1202495	bacterium symbiont of Lamellibrachia sp. Guiness	0	0	0	0	12	0	0	10	0	0	0	0	0	0	0	0	0	0	0	0	0
1202496	bacterium symbiont of Acharax sp. Guiness	0	0	0	0	0	16	0	0	0	7	0	0	0	0	0	0	0	0	0	0	0
1267323	halophilic bacterium 7spe3212-1175	0	0	0	0	0	0	0	0	0	0	0	0	20	0	45	18	0	6	0	0	0
1307773	bacterium L21-Ace-BES	0	0	0	0	0	0	0	0	0	12	27	6	0	0	0	0	0	0	0	0	0
1474801	bacterium CNU-916	0	0	0	0	0	0	0	0	0	0	0	8	0	0	0	0	0	0	0	0	0
1502077	bacterium CNX-438	0	0	0	6	0	0	0	0	0	0	0	17	0	0	0	0	7	5	7	0	8
1632361	bacterium 4-1_YC-ZSS-LKJ-010-0902	0	0	0	0	0	7	0	0	0	0	0	7	0	0	0	0	0	0	0	0	0
1632362	bacterium YC-LK-LKJ1	0	0	0	0	0	0	0	0	0	0	0	0	0	0	0	0	0	8	0	0	0
1632371	bacterium YC-LK-LKJ18	0	0	0	0	0	0	6	0	0	0	0	0	0	0	0	0	0	0	0	0	0
1632401	bacterium YC-LK-LKJ5	0	0	11	0	0	8	0	0	0	0	0	0	0	0	7	0	0	0	0	45	0
1632499	bacterium YC-ZSS-LKJ107	0	0	0	7	0	0	0	0	0	0	0	0	0	0	0	0	7	0	0	0	9
1632539	bacterium YC-ZSS-LKJ145	0	0	0	6	0	0	0	0	0	30	6	0	0	0	0	0	0	0	0	0	0
1632547	bacterium YC-ZSS-LKJ152	58	79	172	61	27	59	67	47	44	33	71	52	11	29	14	20	0	35	37	82	0
1632587	bacterium YC-ZSS-LKJ19	0	11	26	0	10	18	12	11	9	19	16	36	7	15	10	9	0	12	0	13	0
1632599	bacterium YC-ZSS-LKJ200	0	0	0	0	0	0	0	0	0	0	8	0	0	0	0	0	0	0	0	8	0
1632605	bacterium YC-ZSS-LKJ26	0	0	6	0	0	5	7	0	0	0	0	9	0	0	0	0	0	0	0	7	0
1632619	bacterium YC-ZSS-LKJ39	0	0	0	0	0	0	0	0	0	0	0	0	0	0	0	0	0	5	0	0	0
1632623	bacterium YC-ZSS-LKJ42	0	7	0	0	8	0	0	8	18	11	10	22	0	0	7	0	0	0	0	0	0
1632630	bacterium YC-ZSS-LKJ5	0	0	0	0	0	17	0	0	0	0	0	0	0	9	0	19	0	0	0	0	0
1632632	bacterium YC-ZSS-LKJ51	0	0	0	0	0	13	0	0	6	19	0	6	0	0	0	0	0	0	0	0	0
1632641	bacterium YC-ZSS-LKJ60	0	0	0	0	0	11	0	0	0	0	0	7	0	18	12	11	0	0	0	0	0
1632656	bacterium YC-ZSS-LKJ74	0	0	0	0	0	6	0	0	0	0	0	0	0	0	0	0	0	0	0	0	0
1632673	bacterium YC-ZSS-LKJ9	0	0	0	0	0	5	0	0	0	0	0	0	0	0	0	0	0	0	0	0	0
1632674	bacterium YC-ZSS-LKJ90	0	0	0	0	0	0	0	0	0	0	0	0	12	0	0	0	0	6	0	0	0
1632680	bacterium YC-ZSS-LKJ96	0	0	0	0	0	0	0	0	0	0	8	0	0	0	0	0	0	0	0	0	0
1675382	bacterium FTA50	18	18	23	24	29	20	40	26	0	0	13	12	0	0	0	0	0	0	0	0	0
1869227	bacterium	0	0	0	6	0	13	0	0	0	9	0	0	0	0	0	0	0	5	0	0	0
263865	uncultured Candidatus Atribacteria bacterium	0	0	0	7	0	11	0	0	0	15	0	0	0	0	0	7	0	0	0	0	0
221215	uncultured candidate division WS6 bacterium	0	0	0	0	0	0	0	0	8	0	0	9	0	0	0	0	0	0	0	8	0
179883	uncultured Candidatus Saccharibacteria bacterium	0	5	0	0	7	12	10	10	0	0	0	0	0	0	0	0	0	0	0	0	0
1619070	Candidatus Saccharibacteria bacterium GW2011_GWC2_44_17	0	0	0	0	0	5	0	0	0	0	0	6	0	0	0	0	0	5	0	0	0
171954	uncultured Candidatus Dependentiae bacterium	0	0	0	0	0	5	0	0	0	0	0	0	0	0	0	0	0	0	0	0	0
673862	Candidatus Babela massiliensis	0	0	0	0	0	5	0	0	0	0	0	0	0	0	0	0	0	0	0	0	0
111626	uncultured bacterium MT70	0	0	0	5	0	0	0	0	0	0	0	0	0	0	0	0	0	0	8	0	0
221237	uncultured candidate division SR1 bacterium	0	0	0	0	0	0	0	0	0	0	0	0	0	0	0	0	0	7	6	0	0
363494	uncultured candidate division GN03 bacterium	0	0	0	0	7	0	0	0	0	0	0	0	0	0	0	0	0	0	0	0	0
671143	Candidatus Methylomirabilis oxyfera	0	0	0	0	19	7	0	9	0	6	16	14	0	8	0	0	0	0	0	0	0
1221182	uncultured KB1 group bacterium Medee_0001	0	0	0	0	0	6	0	0	0	0	0	0	0	0	0	0	0	0	0	0	0
1735162	Candidatus Peribacter riflensis	0	0	0	0	0	7	0	12	0	0	9	0	0	0	0	0	0	0	0	0	0
187101	Sneathia amnii	0	0	0	5	0	0	0	0	0	0	0	0	0	0	0	0	0	0	0	0	0
28262	Thermodesulfovibrio yellowstonii	0	0	0	0	0	0	0	0	0	0	0	0	0	0	7	0	0	0	0	0	0
29290	Candidatus Magnetobacterium bavaricum	0	0	0	0	0	5	0	0	0	0	0	0	0	0	0	0	0	0	0	0	0
13136	unidentified marine bacterioplankton	33	225	20	34	0	13	12	10	0	10	0	0	0	0	0	0	0	0	0	0	0
56765	uncultured marine bacterium	316	239	323	217	221	298	457	299	63	73	184	105	83	30	49	43	50	74	62	58	33
77133	uncultured bacterium	19980	16427	21836	15639	16347	19032	22423	16249	14535	21458	18544	20626	16332	12190	16510	13688	19917	16752	14086	19162	14690
101194	uncultured bacterium SH1	0	0	0	0	0	0	0	0	0	0	9	6	0	10	0	0	0	0	0	0	0
119348	uncultured nitrogen-fixing bacterium	27	23	31	56	20	21	55	28	34	12	27	29	169	8	84	51	379	53	107	0	168
138741	unidentified bacterium SM-A04	0	0	0	0	0	0	0	5	0	11	0	6	0	0	0	0	0	0	0	0	0
138761	unidentified bacterium SM-A43	0	0	0	0	0	6	0	0	0	0	0	0	0	0	0	0	0	0	0	0	0
138770	unidentified bacterium SM-A62	0	0	0	6	0	0	0	0	0	0	0	0	0	0	0	0	0	0	0	0	0
153939	uncultured sulfate-reducing bacterium	17	25	14	12	12	31	8	12	20	28	61	36	0	32	32	18	0	12	25	59	0
155098	uncultured compost bacterium	37	53	87	5	5	0	0	0	0	0	0	0	0	0	0	0	0	0	0	24	0
164851	uncultured soil bacterium	107	67	92	30	86	65	103	35	14	27	34	25	102	10	32	19	51	62	60	199	10
169009	uncultured forest soil bacterium	0	0	0	0	0	5	0	10	8	22	7	7	0	0	0	0	0	6	0	0	0
219049	uncultured Arctic sea ice bacterium	0	5	0	6	9	18	23	6	6	0	0	0	0	0	0	0	0	0	0	0	0
257384	uncultured marine bacterium 159	8	13	0	13	14	0	0	0	6	16	7	10	71	70	71	115	6	73	57	7	9
257394	uncultured marine bacterium 463	8	8	0	11	16	26	21	13	12	28	11	19	0	0	0	0	0	25	0	0	6
265882	uncultured anaerobic ammonium-oxidizing bacterium	0	0	0	0	0	0	0	0	0	0	0	0	0	0	0	0	0	31	0	0	0
325466	uncultured bacterium zdt-33i5	0	5	0	0	0	0	6	6	0	0	16	0	0	0	0	0	0	0	5	11	0
360423	uncultured marine bacterium Ant4D3	0	0	0	7	7	6	13	0	0	10	9	6	0	0	0	0	0	13	0	9	0
360424	uncultured marine bacterium Ant4E12	6	0	0	5	0	0	6	0	0	0	0	0	0	0	0	0	0	0	0	0	0
360427	uncultured marine bacterium Ant39E11	6	11	7	12	14	13	23	12	15	37	8	14	0	0	10	22	8	10	0	0	0
360428	uncultured marine bacterium Ant4D5	6	11	0	22	41	63	40	33	26	35	0	15	0	8	8	0	0	8	0	0	0
526643	uncultured bacterium AD106-G5	0	0	0	0	0	6	0	0	0	0	0	0	0	0	0	0	0	0	0	0	0
526644	uncultured bacterium AD12-A11	17	30	19	24	25	31	33	17	8	13	15	14	33	10	6	11	0	14	5	17	0
526645	uncultured bacterium AD12-C5	80	35	60	15	51	13	22	12	17	9	22	7	41	9	11	10	21	21	28	117	0
526646	uncultured bacterium AD12-E7	0	0	0	0	0	0	8	8	0	0	0	0	0	0	0	8	0	0	0	0	0
526650	uncultured bacterium AD243-C9	0	0	0	0	7	0	7	0	0	0	0	0	0	0	0	0	0	0	0	0	0
526651	uncultured bacterium AD243-H1	7	10	0	6	22	26	15	19	6	0	0	0	0	0	0	0	0	0	0	0	0
526653	uncultured bacterium AD254-A9	0	7	0	5	10	20	7	16	6	14	0	6	0	7	0	0	0	5	0	0	0
526655	uncultured bacterium AD261-B2	0	5	0	0	8	0	0	0	0	0	0	0	9	16	13	31	0	10	8	0	0
526657	uncultured bacterium AD347-E12	27	36	35	10	29	16	13	17	12	20	14	28	59	23	43	32	52	33	39	80	10
526658	uncultured bacterium AD370-D1	6	0	0	7	5	6	6	5	0	0	0	0	0	0	0	0	0	0	0	0	0
526659	uncultured bacterium AD45-G12	0	0	0	0	0	11	0	0	0	0	0	0	0	0	0	0	0	0	0	0	0
526661	uncultured bacterium AD66-C11	18	23	33	42	101	125	66	63	67	117	22	64	11	12	22	22	0	79	27	19	6
526667	uncultured bacterium KM3-174-C5	0	5	0	0	0	0	0	0	0	7	0	0	0	0	0	0	0	0	0	0	0
526674	uncultured bacterium KM3-23-D4	13	13	13	9	0	13	0	12	9	0	0	10	7	0	6	0	11	7	11	12	6
526678	uncultured bacterium KM3-47-A6	15	21	14	15	15	21	11	25	25	16	8	15	0	9	9	9	9	21	18	7	6
526682	uncultured bacterium KM3-69-F5	204	166	266	112	132	112	123	93	59	86	51	51	19	21	20	36	16	125	76	156	6
526686	uncultured bacterium KM4-1-D1	0	0	0	0	0	0	0	5	0	0	0	0	0	0	0	0	0	0	0	0	0
542387	uncultured bacterium ARCTIC06_E_09	0	0	0	0	0	0	0	0	0	0	6	0	0	0	0	0	0	0	0	0	0
542388	uncultured bacterium ARCTIC06_H_11	0	0	0	0	0	0	6	6	0	0	0	0	0	0	0	0	0	0	0	0	0
542392	uncultured bacterium ARCTIC09_D_03	9	13	9	6	0	12	27	9	6	0	16	0	0	0	0	0	0	0	0	21	0
542393	uncultured bacterium ARCTIC09_D_04	10	12	10	12	17	19	8	8	0	7	9	0	7	0	0	6	6	9	0	9	0
542395	uncultured bacterium ARCTIC09_G_07	0	0	0	0	0	0	0	0	0	0	0	8	0	0	0	0	0	8	0	0	0
542399	uncultured bacterium ARCTIC12_D_07	18	21	50	34	14	9	14	13	15	14	20	16	0	9	0	0	0	7	0	0	0
542411	uncultured bacterium ARCTIC23_C_02	0	10	0	10	12	17	11	8	0	0	6	0	0	0	0	0	0	0	0	0	0
542414	uncultured bacterium ARCTIC26_B_07	0	9	14	9	0	0	0	0	0	0	8	0	0	0	0	0	0	0	0	0	0
542419	uncultured bacterium ARCTIC31_D_06	42	27	54	30	16	28	32	24	11	18	22	40	11	10	18	6	0	10	9	7	0
542424	uncultured bacterium ARCTIC33_F_06	0	5	9	5	0	0	0	0	6	0	7	0	0	0	0	0	0	0	0	0	0
542429	uncultured bacterium ARCTIC38_A_01	30	16	23	13	8	9	22	21	0	23	19	0	0	0	7	0	0	0	0	0	0
542432	uncultured bacterium ARCTIC39_F_11	11	35	16	33	35	16	27	36	8	0	25	8	0	6	0	0	0	0	0	0	0
542437	uncultured bacterium ARCTIC45_G_10	0	0	0	0	0	15	20	6	0	0	0	0	0	0	0	0	0	0	0	0	0
542439	uncultured bacterium ARCTIC47_D_06	0	0	0	0	0	0	0	0	6	0	6	6	0	0	0	0	11	0	0	0	0
542448	uncultured bacterium GRIST02	0	0	0	0	0	0	0	0	0	0	0	0	0	0	0	0	22	20	14	0	30
542454	uncultured bacterium GRIST08	18	28	10	12	16	22	55	18	10	0	0	13	0	0	0	0	0	0	5	0	0
542455	uncultured bacterium GRIST10	8	13	10	12	13	8	30	5	7	11	12	20	7	0	0	6	0	13	5	0	0
542473	uncultured bacterium HF0010_05E14	0	0	0	0	6	6	8	6	0	9	0	7	0	0	0	0	0	7	0	0	0
542476	uncultured bacterium HF0010_08B07	0	0	0	9	5	11	0	10	0	0	0	0	0	0	0	0	0	0	0	0	0
542478	uncultured bacterium HF0010_10C01	50	34	54	19	17	36	38	18	17	37	43	48	47	19	22	16	51	52	36	53	21
542479	uncultured bacterium HF0010_10I05	0	0	9	8	14	0	0	5	0	0	10	0	0	0	0	0	0	7	0	8	0
542480	uncultured bacterium HF0010_31F02	0	0	0	5	0	0	0	0	0	0	0	0	0	0	0	0	0	0	0	0	0
542489	uncultured bacterium HF0070_05I22	0	0	0	0	0	8	0	0	0	0	0	0	0	0	0	0	0	0	0	0	0
542507	uncultured bacterium HF0500_06B09	0	0	0	0	0	0	0	0	0	0	15	0	0	0	0	0	0	0	0	0	0
542512	uncultured bacterium HF0500_24B12	0	0	0	0	0	0	0	0	0	6	6	0	0	0	7	0	0	0	0	0	0
542514	uncultured bacterium HF0500_31I04	0	0	0	0	0	0	0	0	0	7	0	0	0	0	0	0	0	0	0	0	0
542526	uncultured bacterium HF0770_27E13	12	8	10	5	9	6	0	6	0	0	0	6	0	0	0	0	0	8	0	0	0
542542	uncultured bacterium JM9_B4	21	23	10	6	23	6	0	0	9	0	12	6	0	0	0	0	0	6	7	0	0
648173	uncultured bacterium HERMI11	0	0	0	6	0	0	0	0	0	0	0	0	0	0	0	0	0	0	0	0	0
676241	uncultured sediment bacterium	104	84	100	151	196	119	177	149	83	145	134	92	30	26	28	31	41	98	40	80	26
698381	uncultured bacterium 162	0	0	0	0	0	0	0	0	0	7	0	0	0	0	0	0	0	0	0	0	0
723587	uncultured nuHF2 cluster bacterium HF0130_29D04	26	25	26	7	23	16	8	8	10	0	9	0	13	6	13	9	16	19	23	44	0
723588	uncultured nuHF2 cluster bacterium HF0500_02A10	10	16	14	39	64	130	68	74	71	281	15	54	15	10	25	32	0	33	8	6	0
723590	uncultured nuHF2 cluster bacterium HF0500_39O04	0	0	0	5	0	5	0	0	0	0	0	0	0	0	0	6	0	0	0	0	0
759664	uncultured deep-sea bacterium	0	8	7	5	11	8	11	0	0	0	0	0	0	0	0	0	0	0	0	0	0
798570	uncultured bacterium Ak20-3	0	10	12	6	13	33	36	36	0	13	17	15	0	0	0	0	11	8	7	0	6
1130994	uncultured bacterium W4-39b	6	6	0	9	6	10	9	5	0	9	8	0	10	11	9	8	0	10	0	9	0
1130997	uncultured bacterium W5-15b	0	0	0	0	0	0	0	0	0	0	6	0	0	0	0	8	0	0	0	0	0
1130998	uncultured bacterium W5-47b	12	0	0	20	11	26	35	24	25	21	31	53	0	0	6	0	44	37	40	17	25
1130999	uncultured bacterium W5-51b	0	8	0	5	15	11	11	21	12	22	0	16	8	7	15	8	0	7	0	0	0
1131000	uncultured bacterium W5-77b	0	0	0	0	36	65	71	44	0	0	0	0	0	0	0	0	0	0	0	0	0
1131825	uncultured bacterium ws085G8	0	0	0	0	0	0	0	6	0	0	0	0	0	0	0	0	0	0	0	0	0
1181507	uncultured bacterium contig00016	0	7	0	0	6	8	0	0	0	0	0	0	0	0	0	0	0	0	0	0	0
1181539	uncultured bacterium contig00055	0	12	11	0	0	6	10	5	9	0	6	11	0	0	0	0	0	0	5	7	0
1239507	uncultured bacterium contig00189	0	6	8	10	0	5	0	0	6	0	7	0	6	0	0	0	0	9	0	10	0
1256590	uncultured bacterium A1Q1_fos_862	11	34	16	37	49	26	21	24	11	7	25	15	30	9	17	22	9	9	5	24	0
1339731	marine bacterium enrichment culture clone A01-A1-S5	0	0	0	0	0	8	0	0	0	0	6	0	0	0	0	0	0	0	0	0	0
1339732	marine bacterium enrichment culture clone A01-A1-S7	0	0	0	0	5	49	109	32	30	14	30	45	20	0	0	0	0	0	0	0	0
1339811	marine bacterium enrichment culture clone G21-D11-S7	77	119	176	33	53	54	65	61	18	14	72	53	79	19	45	37	105	32	47	335	30
1339891	marine bacterium enrichment culture clone K13-F7-S7	0	0	0	0	6	9	7	5	0	0	6	0	0	0	0	0	0	8	0	0	0
1339914	marine bacterium enrichment culture clone M07-G4-S7	8	0	0	12	7	15	19	21	0	0	0	0	0	6	0	6	0	0	0	6	0
1339946	marine bacterium enrichment culture clone O11-H6-S7	0	0	0	0	0	0	12	0	9	0	0	7	0	0	0	0	0	0	0	0	0
1343844	uncultured bacterium FGYC_13M19	0	0	0	0	5	0	0	0	0	0	0	0	0	0	0	0	0	0	0	0	0
1386145	bacterium enrichment culture clone 1e11	7	0	0	0	0	0	0	0	0	0	0	0	0	0	0	0	0	0	0	0	0
1424975	uncultured bacterium ctg7180000000927	0	0	0	0	0	0	0	0	0	0	0	6	0	0	0	0	0	0	0	0	0
1447247	uncultured bacterium lac82	0	0	0	5	0	0	0	0	0	0	0	0	0	0	0	0	0	0	0	0	0
1624148	uncultured bacterium BD_contig00459	0	28	0	0	0	10	0	7	0	0	0	0	0	0	0	0	0	6	0	0	0
1624200	uncultured bacterium BD_contig00511	16	12	14	0	0	0	0	0	0	0	14	0	0	0	0	0	0	0	0	21	0
1624973	uncultured bacterium BD_contig01284	21	5	9	0	0	13	0	0	13	0	41	0	0	9	6	6	0	0	20	67	0
1627556	uncultured bacterium BD_contig03867	0	0	0	0	0	0	0	0	0	0	0	0	0	0	0	0	0	0	5	0	0
1701327	uncultured bacterium 5H7	8	8	8	6	15	9	11	5	6	0	11	14	0	0	7	0	12	0	5	38	7
171953	uncultured Acidobacteria bacterium	32	28	16	26	100	57	29	30	20	58	8	21	11	11	6	13	12	52	0	20	0
33075	Acidobacterium capsulatum	0	0	0	0	6	0	0	0	0	0	0	0	0	0	0	0	0	0	0	0	0
194844	uncultured Acidobacteriaceae bacterium	0	0	0	0	0	0	0	0	0	6	0	0	0	0	0	0	0	0	0	0	0
1337833	Acidobacteria bacterium DG1540	0	0	0	0	5	0	0	0	0	0	0	0	0	0	0	0	0	0	0	0	0
1660251	Acidobacteria bacterium Mor1	13	10	13	15	20	5	0	0	6	17	0	9	0	0	0	6	0	11	0	7	0
1855912	Luteitalea pratensis	0	0	0	0	0	5	0	11	0	0	0	0	0	0	0	0	0	0	0	0	0
2421	Thermosipho africanus	0	0	0	0	0	0	0	0	0	0	0	0	0	0	0	0	0	0	0	6	0
2352	Flexistipes sinusarabici	7	8	8	0	0	7	0	5	0	24	29	18	0	0	0	11	0	0	0	0	0
197162	Deferribacter desulfuricans	11	30	9	0	17	12	15	15	15	24	52	16	0	0	6	8	0	0	0	9	0
118000	Denitrovibrio acetiphilus	10	14	7	6	0	5	10	5	20	33	53	16	0	0	0	10	0	0	0	8	0
477976	Calditerrivibrio nitroreducens	0	5	0	0	15	0	9	9	13	21	29	38	0	0	0	0	0	7	0	0	0
936456	Desulfurispirillum indicum	0	38	16	0	8	12	11	7	0	10	8	0	0	0	0	8	0	6	0	6	0
147	Spirochaeta aurantia	0	0	0	0	0	0	0	0	0	0	0	0	0	0	0	0	0	0	0	12	0
143778	Spirochaeta aurantia subsp. aurantia	0	0	0	0	0	0	0	0	0	0	0	0	0	0	0	0	0	0	0	12	0
149	Spirochaeta halophila	0	0	0	0	0	0	0	0	0	0	0	0	0	0	0	0	6	0	0	0	10
154	Spirochaeta thermophila	0	0	6	0	0	0	0	0	0	6	0	0	0	0	0	0	0	0	6	8	0
46355	Spirochaeta africana	42	43	49	31	22	28	18	16	33	20	69	23	0	21	7	8	33	47	65	56	10
174390	uncultured Spirochaeta sp.	8	6	0	6	0	9	0	6	0	0	8	0	0	0	0	0	0	0	0	0	0
81028	Treponema brennaborense	0	0	0	0	0	11	0	0	0	0	0	10	0	0	0	0	0	0	13	0	0
215591	Treponema caldarium	48	39	46	18	21	24	12	11	8	20	31	25	0	8	13	14	47	44	78	39	7
409322	Treponema pedis	0	0	0	0	0	0	0	8	0	0	0	0	0	0	0	0	0	5	0	8	0
1307761	Salinispira pacifica	7	12	11	5	0	5	12	0	0	0	58	15	0	0	0	0	1093	18	90	25	22
55206	Sediminispirochaeta smaragdinae	13	26	22	5	6	15	8	13	28	32	104	37	0	0	9	19	16	18	23	25	6
156406	uncultured spirochete	34	26	41	5	28	39	24	19	19	17	34	19	6	0	13	10	21	67	28	120	7
139	Borreliella burgdorferi	0	0	0	0	7	0	0	0	0	0	0	0	0	0	0	0	0	0	0	0	0
460511	uncultured Spirochaetes bacterium	22	9	24	0	0	0	0	0	13	10	10	6	0	0	0	0	19	23	27	10	7
1513297	Leptospira sp. GIMC2001:Bairam-Ali	0	0	0	0	0	5	0	0	0	0	0	0	0	0	0	0	0	0	0	0	0
29510	Turneriella parva	0	11	7	0	11	10	21	12	0	11	0	11	0	0	0	0	0	0	0	0	0
174292	uncultured Omnitrophica bacterium	0	0	0	0	0	0	0	0	0	0	6	0	0	0	0	0	0	0	0	0	0
156588	uncultured Verrucomicrobia bacterium	0	6	10	9	24	39	21	18	7	0	13	12	0	0	0	0	0	10	0	26	0
723595	uncultured verrucomicrobium HF0070_35E03	6	11	0	0	8	0	0	5	0	0	11	0	0	0	0	0	0	0	0	39	0
100234	uncultured Verrucomicrobiales bacterium	0	0	0	0	0	10	0	0	0	0	0	0	0	0	0	0	0	0	0	0	0
710995	uncultured Verrucomicrobiales bacterium HF0010_05E02	51	45	55	55	45	28	29	36	11	0	0	6	0	0	0	0	21	10	13	11	7
710997	uncultured Verrucomicrobiales bacterium HF0200_39L05	0	0	0	0	0	0	0	6	0	0	0	0	0	0	0	0	0	0	0	0	0
114704	uncultured Verrucomicrobium sp.	0	26	16	19	25	26	43	28	26	9	18	20	0	6	0	0	0	5	5	13	0
1882831	Verrucomicrobium sp. GAS474	0	0	0	0	8	0	0	0	0	0	0	0	0	0	0	0	0	0	0	6	0
239935	Akkermansia muciniphila	0	9	0	0	5	6	0	9	0	0	0	0	0	0	0	0	0	0	0	0	0
1679444	Akkermansia glycaniphila	0	0	0	0	0	6	9	0	0	0	0	0	0	0	0	0	0	0	0	0	0
1010015	Verrucomicrobia bacterium SCGC AAA164-E10	0	0	0	0	0	0	8	0	0	0	0	0	0	0	0	0	0	0	0	0	0
2026799	Verrucomicrobia bacterium	0	0	0	0	0	11	0	8	0	0	0	0	0	0	0	0	0	0	0	0	0
296825	uncultured Opitutus sp.	0	0	0	0	0	0	6	0	0	0	0	0	0	0	0	0	0	0	0	0	0
794903	Opitutaceae bacterium TAV5	0	0	0	5	9	5	7	7	0	0	0	0	0	0	0	0	0	0	0	0	0
1838286	Lacunisphaera limnophila	0	0	0	0	0	0	0	7	0	6	7	9	0	0	0	0	0	0	0	0	0
395922	Coraliomargarita akajimensis	21	51	30	42	45	74	58	47	29	26	37	19	0	0	10	19	16	22	36	32	12
1101446	uncultured Puniceicoccaceae bacterium	0	0	0	0	0	0	6	0	0	0	0	0	0	0	0	0	0	0	0	0	0
1307763	Kiritimatiella glycovorans	6	8	16	0	0	7	0	0	8	29	19	22	0	0	7	7	0	0	7	18	0
1632864	Planctomyces sp. SH-PL14	0	0	0	0	6	0	0	0	0	0	0	0	0	0	0	0	0	0	0	0	0
1636152	Planctomyces sp. SH-PL62	37	33	13	16	29	10	14	9	0	0	20	32	61	8	17	25	32	25	41	82	6
117	Pirellula sp.	28	19	25	19	9	8	14	8	0	6	8	11	8	6	12	7	0	10	9	22	0
125	Pirellula staleyi	14	12	14	16	43	35	16	22	10	18	7	11	39	6	11	14	6	26	17	21	0
1632865	Pirellula sp. SH-Sr6A	11	16	7	10	7	15	8	8	11	13	8	17	14	0	9	0	0	9	7	9	0
100233	uncultured Planctomycetaceae bacterium	0	6	0	0	8	18	23	10	0	0	0	0	9	0	0	0	0	0	0	0	0
69477	planctomycete str. 140	63	74	26	45	85	46	49	25	17	21	9	37	51	16	33	31	9	30	14	34	0
79870	planctomycete str. 449	0	0	0	0	6	0	0	0	0	0	0	0	0	0	0	0	0	0	0	0	0
149588	planctomycete str. 139	150	117	133	79	87	62	129	50	38	15	47	41	123	31	66	54	24	64	23	94	6
149590	planctomycete str. 658	0	5	0	0	0	10	0	9	0	6	0	0	0	0	0	0	0	7	0	6	0
149591	planctomycete str. 670	0	0	0	0	0	0	0	0	0	0	0	0	0	0	0	0	0	5	0	0	0
1027573	planctomycete MS1399	0	0	0	0	0	0	0	0	0	0	0	0	6	0	0	0	0	0	0	0	0
1027583	planctomycete DDSe3004	0	0	0	0	8	0	0	0	0	0	0	0	0	0	0	0	0	0	0	0	0
1027607	planctomycete DDD3G8	0	0	0	0	0	5	0	0	0	0	0	0	0	0	0	0	0	0	0	0	0
124	Blastopirellula marina	0	5	0	0	15	22	13	8	0	7	10	15	16	0	6	8	0	10	0	0	0
265606	Rhodopirellula baltica	396	367	229	287	350	193	338	232	92	60	107	134	224	77	144	101	54	112	102	194	30
595451	Rhodopirellula sp. SM48	6	5	0	0	5	8	0	0	0	0	0	0	6	0	6	0	0	0	0	9	0
595452	Rhodopirellula sp. SM49	7	6	6	5	0	5	0	5	0	0	0	6	0	0	0	0	0	6	0	10	0
595453	Rhodopirellula sp. SM50	0	0	6	0	0	0	0	0	0	0	0	0	0	0	0	0	0	0	0	0	0
122	Gimesia maris	0	7	0	0	7	16	9	10	0	6	0	11	0	0	7	0	0	7	5	0	0
119	Rubinisphaera brasiliensis	22	22	7	27	53	43	32	33	20	10	17	30	30	7	26	19	0	21	15	15	0
1331910	Thermogutta terrifontis	9	21	11	10	14	11	11	7	0	7	0	9	12	0	11	6	0	8	0	10	0
1891926	Fuerstia marisgermanicae	10	12	7	11	15	23	18	18	6	6	0	8	10	0	0	0	0	0	0	0	0
100371	uncultured Planctomycetales bacterium	71	47	15	57	59	18	42	32	15	9	26	18	18	7	12	7	12	48	12	18	0
120965	uncultured planctomycete	162	117	114	132	149	137	212	163	69	53	57	87	61	33	51	49	32	60	61	90	15
455069	uncultured planctomycete 6N14	0	0	0	0	5	0	0	0	0	0	0	0	0	0	0	0	0	0	0	0	0
128	Isosphaera pallida	25	18	9	8	12	10	8	12	0	0	21	15	24	9	17	17	33	11	30	47	0
466153	Singulisphaera acidiphila	29	30	24	11	29	21	15	7	6	0	24	22	51	14	24	24	39	19	32	90	9
1387353	Paludisphaera borealis	0	10	0	0	0	10	0	0	8	10	0	0	6	0	0	7	0	5	11	14	0
547188	Phycisphaera mikurensis	32	45	29	40	73	38	70	56	11	15	15	20	15	0	11	0	11	13	12	18	0
904980	uncultured Phycisphaeraceae bacterium	0	0	0	0	0	0	0	5	0	0	0	0	0	0	0	0	0	0	0	0	0
904075	uncultured Phycisphaerales bacterium	0	5	0	5	13	6	15	5	0	0	0	7	0	0	0	0	0	0	0	0	0
1851148	Phycisphaerae bacterium SM-Chi-D1	12	9	9	33	21	31	13	24	10	9	19	18	0	0	0	6	0	6	0	18	0
1936003	Phycisphaerae bacterium ST-NAGAB-D1	28	48	36	61	25	562	126	88	81	73	113	139	9	79	80	126	16	130	12	111	9
1940790	Sedimentisphaera cyanobacteriorum	0	0	0	0	0	0	0	0	0	0	0	0	0	0	0	0	0	0	0	9	0
1941349	Sedimentisphaera salicampi	0	0	0	0	0	0	0	0	0	0	0	0	0	0	0	0	14	11	15	0	7
174324	uncultured Chlamydiales bacterium	0	0	0	0	0	5	0	0	0	0	0	0	0	0	0	0	0	0	0	0	0
305355	uncultured Chlamydiae bacterium	0	0	0	0	47	55	79	62	0	0	0	0	0	0	0	0	0	0	0	0	0
83561	Simkania negevensis	0	0	0	0	0	9	0	0	0	0	0	0	0	0	0	0	0	0	0	0	0
543082	uncultured Simkania sp.	0	0	0	0	5	12	11	11	0	0	0	0	0	0	0	0	0	0	0	0	0
206690	Candidatus Fritschea eriococci	0	0	0	0	5	14	16	12	0	0	0	0	0	0	0	0	0	0	0	0	0
83552	Parachlamydia acanthamoebae	0	0	0	0	0	17	0	9	0	0	0	0	0	0	0	0	0	0	0	0	0
71667	Waddlia chondrophila	0	12	15	0	0	36	11	10	8	8	29	13	0	0	0	0	0	0	0	0	0
483423	Estrella lausannensis	0	0	0	0	0	9	0	0	0	0	0	0	0	0	0	0	0	0	0	0	0
278095	uncultured Lentisphaerae bacterium	0	0	0	0	8	8	0	11	0	0	0	0	0	0	0	0	0	0	0	0	0
127771	uncultured CFB group bacterium kpc113rc	0	0	6	0	0	0	16	0	0	0	0	0	0	0	0	0	0	0	0	0	0
152509	uncultured Bacteroidetes bacterium	224	279	285	292	433	387	617	382	283	266	300	375	440	411	496	737	158	344	337	328	129
358068	uncultured Bacteroidetes bacterium 'SBI2-18 P41A3'	0	0	0	0	0	0	0	0	0	0	9	0	0	0	0	0	11	0	5	0	0
212695	uncultured Flavobacteriia bacterium	24	14	21	19	5	12	44	21	0	6	21	14	6	0	0	0	0	7	0	0	0
367806	Blattabacterium sp. (Blatta orientalis)	6	0	6	6	0	0	0	0	0	0	0	0	0	0	0	0	0	0	0	0	0
986	Flavobacterium johnsoniae	75	12	82	19	6	0	9	6	6	0	19	10	0	0	0	0	0	0	0	0	0
996	Flavobacterium columnare	29	53	41	70	16	17	23	24	40	41	126	67	0	9	0	0	56	11	23	8	12
55197	Flavobacterium branchiophilum	0	0	6	0	6	0	0	0	0	0	0	0	0	0	0	0	0	0	0	0	0
165435	uncultured Flavobacterium sp.	0	0	0	0	0	0	0	5	0	0	0	0	0	0	0	0	0	0	0	0	0
96345	Flavobacterium psychrophilum	11	6	12	10	0	0	8	0	0	0	0	0	0	0	0	0	0	0	0	0	0
312277	Flavobacterium indicum	11	8	17	6	5	9	0	11	0	7	9	6	0	0	0	0	0	0	0	0	0
1306519	Flavobacterium commune	0	5	0	0	0	0	0	0	0	0	0	9	0	0	0	0	0	0	0	0	0
1492737	Flavobacterium gilvum	0	0	0	0	0	0	7	0	0	0	0	0	0	0	0	0	0	0	0	0	0
1763534	Flavobacterium crassostreae	0	0	0	0	0	0	0	0	0	0	0	0	0	0	0	0	14	0	0	0	13
1014	Weeksella virosa	0	0	0	0	0	12	10	8	9	11	0	15	0	0	0	0	0	0	0	0	0
28188	Capnocytophaga canimorsus	0	6	6	0	8	7	0	9	27	19	27	29	0	0	7	0	0	0	0	0	0
28189	Capnocytophaga cynodegmi	0	0	0	0	0	0	0	0	0	0	29	0	0	0	0	0	0	0	0	0	0
327575	Capnocytophaga leadbetteri	0	0	0	0	0	0	0	0	7	0	7	6	0	0	0	0	0	0	0	0	0
1848904	Capnocytophaga stomatis	0	0	0	0	7	0	8	0	22	21	35	41	6	0	10	0	0	0	0	0	0
28251	Ornithobacterium rhinotracheale	15	5	14	22	15	0	0	0	32	30	15	10	100	97	96	176	30	73	104	0	30
34085	Riemerella anatipestifer	0	0	0	0	0	0	6	0	0	0	0	0	0	0	0	0	0	0	0	0	0
313598	Polaribacter sp. MED152	96	63	178	116	27	31	59	26	11	23	32	17	0	0	0	0	0	0	0	0	7
754397	Polaribacter sp. SA4-10	16	5	0	10	0	8	0	8	0	9	0	0	0	0	0	0	0	0	0	0	0
985043	Polaribacter sejongensis	29	15	52	33	0	0	9	0	0	0	0	0	0	0	0	0	0	0	0	0	0
996801	Polaribacter reichenbachii	70	64	80	85	18	19	32	33	0	0	34	11	0	0	0	0	0	0	0	8	7
1312072	Polaribacter sp. SA4-12	0	11	0	6	0	0	9	0	11	6	0	0	0	0	0	0	0	0	0	0	0
1336804	Polaribacter sp. Hel1_33_78	47	12	51	36	9	6	0	0	0	0	0	0	0	0	0	0	0	0	0	6	0
1529069	Polaribacter sp. BM10	18	13	36	32	10	12	16	6	12	9	12	8	0	0	0	0	0	0	0	0	0
1774273	Polaribacter vadi	14	19	22	20	13	11	20	21	0	0	10	0	0	0	0	0	0	0	0	0	0
1855336	Polaribacter sp. KT25b	26	23	24	32	9	16	27	19	6	9	14	17	0	0	0	0	0	0	0	0	12
1896175	Polaribacter sp. KT 15	52	30	40	18	10	10	26	24	10	0	14	17	0	0	0	0	0	0	0	0	0
2058137	Polaribacter sp. ALD11	9	9	8	14	9	0	6	0	0	0	0	0	0	0	0	0	0	0	0	0	0
253	Chryseobacterium indologenes	0	0	0	0	0	0	0	5	0	0	0	0	0	0	0	0	0	0	0	0	0
536441	Chryseobacterium taklimakanense	0	0	0	0	0	0	0	0	0	0	0	6	0	0	0	0	0	0	0	0	0
1685010	Chryseobacterium glaciei	12	6	11	18	12	0	18	15	0	0	23	0	0	0	0	0	0	0	0	0	0
1150389	Flavobacteriaceae bacterium UJ101	0	0	0	5	0	0	8	0	0	8	10	16	0	6	0	9	0	0	0	9	0
1250295	Flavobacteriaceae bacterium MAR_2010_188	15	12	13	13	8	8	15	5	0	18	18	16	0	0	0	0	0	0	0	0	6
76832	Myroides odoratimimus	0	0	0	0	6	6	9	5	0	0	0	0	0	0	0	0	0	0	0	0	0
1583100	Myroides sp. A21	8	0	21	5	0	0	0	0	0	0	0	0	0	0	0	0	0	0	0	0	0
57029	Psychroflexus torquis	41	64	93	37	36	29	63	49	41	55	93	128	14	21	13	12	203	46	47	40	352
1883405	Psychroflexus sp. WDS2C27	0	5	0	0	0	0	0	0	0	0	0	0	0	0	0	0	51	14	26	0	16
979	Cellulophaga lytica	107	79	153	94	43	32	60	66	61	73	116	78	14	16	22	10	11	7	10	14	22
59600	Cellulophaga algicola	9	7	14	14	0	0	8	7	8	14	24	9	0	0	0	0	0	0	0	10	0
76594	Cellulophaga baltica	14	12	18	13	7	7	19	8	0	0	6	9	0	0	0	0	0	0	0	0	0
107401	Tenacibaculum maritimum	8	14	20	8	8	11	9	12	0	0	0	10	0	0	0	0	9	0	6	0	7
584609	Tenacibaculum jejuense	18	17	24	16	5	9	12	22	15	14	31	28	0	0	6	0	9	0	7	12	9
669041	Tenacibaculum dicentrarchi	21	0	24	13	5	0	8	7	0	0	0	0	0	0	0	0	0	0	0	0	0
754423	Tenacibaculum sp. SZ-18	6	10	0	0	6	9	0	13	10	14	30	22	0	0	0	0	6	0	0	0	0
1850252	Tenacibaculum todarodis	43	10	50	32	0	5	19	0	0	0	0	0	0	0	0	0	0	0	0	0	0
111501	Muricauda ruestringensis	4029	5306	3406	5296	1970	949	3094	1821	3848	4549	27417	7640	544	1069	989	725	663	101	260	2837	109
192149	Muricauda sp.	0	0	0	6	0	0	0	0	0	0	22	6	0	0	0	0	0	0	0	0	0
516051	Muricauda lutaonensis	67	87	51	58	57	23	40	35	126	124	287	222	24	32	39	29	7	16	26	45	0
547776	Muricauda sp. Bo10-09	0	7	0	6	0	0	0	0	0	0	8	0	0	0	0	0	0	0	0	0	0
622614	uncultured Muricauda sp.	0	0	0	0	0	0	0	0	0	0	14	0	0	0	0	0	0	0	0	0	0
63186	Zobellia galactanivorans	52	92	45	62	29	69	120	72	17	20	63	33	8	6	7	0	0	0	0	14	0
165436	uncultured Flavobacteriaceae bacterium	128	148	108	181	88	83	138	96	98	131	576	220	20	33	27	21	43	15	32	86	27
143223	Salegentibacter salegens	0	71	0	11	10	78	56	28	111	67	159	85	0	47	20	21	165	44	14	297	177
1729720	Salegentibacter sp. T436	18	89	22	24	18	194	81	62	141	102	167	190	7	98	46	50	279	84	32	635	337
101385	Aequorivita sublithincola	56	30	69	46	17	29	42	33	40	29	79	42	15	10	0	7	46	11	6	13	15
616991	Arenibacter algicola	152	136	135	91	54	85	132	61	170	100	172	89	15	27	24	11	28	11	12	56	24
313588	Croceibacter atlanticus	23	32	23	42	15	10	25	13	14	15	144	52	6	8	0	6	24	7	9	13	8
348145	uncultured Croceibacter sp.	0	8	0	0	10	8	19	14	0	0	0	0	0	0	0	0	0	0	0	0	0
507699	uncultured Kordia sp.	7	0	0	0	0	0	0	0	0	0	0	0	0	0	0	0	0	0	0	0	0
320324	Formosa agariphila	55	16	96	58	10	11	28	18	0	0	0	0	0	0	0	0	22	0	5	0	0
1336794	Formosa sp. Hel1_33_131	14	12	34	23	6	5	21	11	10	9	0	0	0	0	0	0	9	0	11	0	8
1336795	Formosa sp. Hel3_A1_48	13	21	13	17	11	27	27	27	0	6	11	10	0	0	0	0	8	11	0	9	7
1798225	Formosa sp. Hel1_31_208	657	276	769	431	115	85	218	162	55	52	92	74	0	14	12	9	10	6	9	32	0
1336796	Gillisia sp. Hel1_33_143	11	9	20	19	7	13	13	11	10	9	25	0	0	12	0	0	0	0	0	0	0
252307	Robiginitalea biformata	252	330	231	172	300	135	327	277	1079	1009	1408	1667	396	294	421	245	13	48	167	194	26
228957	Maribacter orientalis	0	0	0	0	0	0	0	0	0	0	6	0	0	0	0	0	0	0	0	0	0
313603	Maribacter sp. HTCC2170	24	39	25	37	17	22	70	45	37	24	111	54	0	18	10	6	0	0	0	16	0
431308	uncultured Maribacter sp.	0	0	0	0	0	0	0	5	0	0	0	0	0	0	0	0	0	0	0	0	0
1130723	Maribacter aestuarii	0	0	7	0	0	0	0	0	0	0	0	0	0	0	0	0	0	0	0	0	0
1178778	Maribacter cobaltidurans	529	650	494	447	508	619	1658	910	438	331	1940	823	132	186	140	109	29	38	70	441	38
1226943	Maribacter sp. USC139	7	0	0	7	0	0	0	0	0	0	0	0	0	0	0	0	0	0	0	6	0
1250153	Maribacter sp. MAR_2009_60	37	61	24	35	23	25	44	37	7	17	47	26	0	8	0	0	0	0	0	8	0
1250159	Maribacter sp. TBL_87	0	0	0	0	0	0	0	8	0	0	10	11	0	0	0	0	0	0	0	0	0
1644130	Maribacter sp. 1_2014MBL_MicDiv	540	284	749	361	87	81	312	128	69	52	242	93	22	28	25	27	85	18	15	56	44
1836467	Maribacter sp. T28	64	99	102	80	47	33	93	78	75	44	126	139	20	24	20	16	26	46	19	45	28
1736674	Algibacter alginicilyticus	42	36	32	36	31	0	20	19	6	0	40	24	0	0	9	0	7	0	0	9	0
487010	uncultured Leeuwenhoekiella sp.	8	0	9	0	0	0	0	0	6	0	7	10	0	0	0	0	9	5	0	0	0
395353	uncultured Winogradskyella sp.	19	12	48	19	0	0	7	0	0	0	0	0	0	0	0	0	0	0	0	0	0
538189	Winogradskyella echinorum	0	6	0	7	0	0	0	0	0	0	0	0	0	0	0	0	0	0	0	0	0
754409	Winogradskyella sp. PG-2	1071	454	1541	1100	167	62	179	102	41	35	165	79	15	16	14	13	11	6	9	58	7
754417	Winogradskyella sp. PC-19	297	153	329	291	50	48	119	101	65	52	112	92	0	8	8	11	19	7	10	21	10
1249933	Winogradskyella sp. RHA_55	1444	633	1967	1446	275	132	380	218	125	96	336	175	28	39	41	21	32	26	16	68	11
1936080	Winogradskyella sp. J14-2	259	172	329	348	80	85	176	150	108	114	245	159	12	27	38	13	18	8	16	28	12
983544	Lacinutrix sp. 5H-3-7-4	84	89	147	121	31	23	57	47	17	38	60	55	8	13	12	6	10	0	0	11	9
1486034	Lacinutrix venerupis	33	19	43	27	6	6	20	10	0	0	6	6	0	0	0	0	0	0	0	0	10
1673299	Lacinutrix sp. B911	24	0	15	6	0	0	0	0	0	0	0	0	0	0	0	0	0	0	0	0	0
2057808	Lacinutrix sp. Bg11-31	90	46	92	76	15	20	40	30	0	7	18	16	0	0	0	0	0	0	0	0	0
411153	Gramella forsetii	16	17	21	24	12	14	19	26	8	28	48	37	6	17	0	10	29	8	11	13	22
1250205	Gramella sp. MAR_2010_147	0	12	0	8	0	11	7	0	0	10	10	0	0	0	0	0	0	0	0	0	0
1250231	Gramella sp. MAR_2010_102	40	28	52	40	22	25	35	29	35	16	30	20	0	10	8	8	27	18	14	28	27
1486245	Gramella flava	14	23	18	9	12	13	23	28	14	18	32	17	0	19	8	11	25	6	17	9	21
1913577	Gramella salexigens	18	21	22	22	0	7	10	6	7	8	24	24	0	0	0	0	0	0	6	6	0
1117645	Elizabethkingia anophelis	0	0	0	5	0	0	0	0	0	0	0	0	0	0	0	0	0	0	0	0	0
499663	Gaetbulibacter sp. AP5	8	0	19	0	0	0	0	0	0	0	0	0	0	0	0	0	0	0	0	0	0
313590	Dokdonia sp. MED134	39	19	70	33	9	12	25	10	0	0	22	11	0	0	0	0	0	0	0	0	0
326320	Dokdonia donghaensis	52	13	50	34	5	0	13	11	7	0	6	0	0	0	0	0	0	0	0	0	0
983548	Dokdonia sp. 4H-3-7-5	0	12	11	9	0	0	15	7	14	13	8	15	0	0	0	0	0	0	0	0	0
2058135	Olleya sp. Bg11-27	86	34	108	66	17	8	29	19	7	14	16	15	0	0	0	8	0	0	9	0	10
1137985	Lutibacter holmesii	8	15	0	0	0	0	0	0	0	0	0	0	0	0	0	0	0	0	0	0	0
1622118	Lutibacter profundi	11	9	11	11	13	16	18	25	33	22	61	36	7	0	0	0	0	0	0	0	0
1850246	Lutibacter sp. LPB0138	157	110	221	205	43	29	49	27	42	36	64	53	6	9	12	7	38	17	20	15	29
319236	Nonlabens sediminis	11	8	25	13	0	8	0	0	7	6	11	0	0	0	0	0	0	0	0	0	0
328515	Nonlabens dokdonensis	78	55	82	74	32	26	42	37	10	27	74	28	7	0	10	10	16	9	10	19	8
331648	Nonlabens spongiae	118	74	256	135	23	30	41	34	23	27	90	46	0	6	7	19	6	11	5	31	9
930802	Nonlabens marinus	16	8	18	17	0	5	10	0	13	7	19	12	0	0	0	0	0	0	0	0	0
1336802	Nonlabens sp. Hel1_33_55	55	18	66	45	12	5	13	5	0	10	36	9	0	0	0	0	0	0	0	8	0
1476901	Nonlabens sp. MIC269	31	6	29	24	11	7	8	10	12	27	18	14	0	0	0	0	0	0	0	0	0
2058134	Nonlabens sp. MB-3u-79	13	6	18	8	0	0	0	0	0	0	0	0	0	0	0	0	0	0	0	0	0
754429	Gilvibacter sp. SZ-19	10	23	20	13	17	66	94	99	36	30	54	60	11	15	7	13	0	8	0	10	0
1453352	Sediminicola sp. YIK13	21	24	31	11	23	12	16	13	6	6	48	23	0	0	0	0	0	0	0	0	0
2069432	Tamlana sp. UJ94	47	33	56	51	23	22	39	31	0	9	13	11	0	0	0	0	0	0	0	0	0
398743	Zunongwangia profunda	15	20	15	15	0	13	27	18	9	27	36	34	0	0	0	0	64	12	17	14	33
1798908	uncultured Croceitalea sp.	0	6	0	0	0	0	0	0	0	0	0	0	0	0	0	0	0	0	0	0	0
762954	Siansivirga zeaxanthinifaciens	58	33	67	54	18	12	51	42	22	19	50	33	9	0	12	0	0	0	0	10	13
1803846	Flavivirga eckloniae	11	20	23	27	9	11	24	31	6	0	14	20	0	0	0	0	0	0	0	0	0
1761453	Euzebyella marina	0	0	0	0	0	9	15	0	0	0	0	0	0	0	0	0	0	0	0	0	0
1790137	Wenyingzhuangia fucanilytica	10	0	8	11	26	13	43	46	9	13	19	19	0	10	0	0	21	0	14	0	29
1936081	Seonamhaeicola sp. S2-3	45	41	37	49	18	17	59	44	38	20	91	40	8	6	9	15	34	9	0	23	10
213322	uncultured Flavobacteriales bacterium	0	0	0	0	0	6	6	6	0	0	0	0	6	0	0	0	0	0	0	0	0
1652812	Cryomorphaceae bacterium IMCC2672	0	0	0	0	0	0	0	0	0	0	0	0	0	0	0	0	11	0	0	0	0
253245	Owenweeksia hongkongensis	17	41	15	44	54	146	130	109	25	31	37	35	9	6	7	12	39	23	42	0	22
291204	uncultured Owenweeksia sp.	0	0	0	8	0	0	0	5	0	0	0	0	0	0	0	0	0	0	0	0	0
512288	uncultured Cryomorphaceae bacterium	29	43	43	41	39	57	46	44	35	38	35	33	0	6	0	0	9	0	7	23	7
336810	Candidatus Sulcia muelleri	6	0	9	6	5	0	9	0	0	0	10	0	0	0	0	0	0	0	0	0	0
404096	Flavobacteriales endosymbiont of Icerya basiliensis	0	0	0	0	0	0	0	5	0	8	0	9	0	0	0	0	0	0	0	0	0
242600	Ichthyobacterium seriolicida	8	10	17	10	67	27	45	35	23	27	47	56	0	0	0	0	20	7	21	6	8
191579	Fluviicola taffensis	18	59	7	12	6	9	11	8	0	0	0	9	11	0	0	0	0	0	0	0	0
1798018	Candidatus Fluviicola riflensis	63	301	77	86	19	36	33	42	38	11	68	23	0	0	0	0	0	15	21	7	8
1010	Sphingobacterium mizutaii	14	14	23	18	13	0	12	11	43	29	33	60	0	0	0	0	0	6	0	0	0
743722	Sphingobacterium sp. 21	15	10	12	16	10	7	6	8	35	41	43	88	6	0	0	0	97	66	69	0	55
1538644	Sphingobacterium sp. ML3W	9	16	9	16	5	6	7	0	0	0	0	0	0	0	0	0	0	0	0	0	0
2003121	Sphingobacterium sp. G1-14	0	0	0	0	0	0	0	0	0	0	9	0	0	0	0	0	0	0	0	0	0
188932	Pedobacter cryoconitis	0	0	0	0	0	0	0	0	0	0	17	0	0	0	0	0	0	0	0	0	0
430522	Pedobacter steynii	7	0	0	0	0	5	12	8	0	0	0	0	0	0	0	0	0	0	0	0	0
995	Solitalea canadensis	0	0	0	0	9	0	0	0	0	0	0	0	0	0	0	0	0	0	0	0	0
151895	Pseudopedobacter saltans	13	85	0	21	0	0	0	11	0	0	0	0	0	0	0	0	0	0	0	0	0
158755	uncultured Cytophagales bacterium	0	5	0	0	0	0	0	0	0	11	0	0	0	0	0	0	0	0	0	0	0
212696	uncultured Sphingobacteriales bacterium	7	0	0	0	0	17	19	10	14	10	0	8	0	0	0	0	6	0	6	0	0
710990	uncultured Sphingobacteriales bacterium HF0010_19H17	7	32	7	11	5	13	21	10	18	21	45	34	0	0	0	0	17	17	23	0	17
710991	uncultured Sphingobacteriales bacterium HF0130_33B19	0	0	0	0	0	0	0	0	0	0	15	0	0	0	0	0	0	0	0	0	0
708122	Sphingobacteriales bacterium KIY	0	5	0	0	0	22	28	7	0	0	0	0	0	0	0	0	0	0	0	0	0
246143	uncultured Sphingobacteriia bacterium	40	61	26	84	93	85	91	88	65	64	82	129	12	7	18	13	27	18	25	10	26
214717	Bacteroidetes bacterium GMD13F04	0	0	0	10	0	0	0	0	0	0	0	0	0	0	0	0	0	0	0	0	0
1009956	Bacteroidetes bacterium SCGC AAA166-O05	0	0	0	0	0	0	16	0	0	0	0	0	0	0	0	0	0	0	0	0	0
1338422	Bacteroidetes bacterium SDX12	0	0	0	0	0	0	0	0	0	0	0	0	0	0	0	0	0	0	0	0	6
1898104	Bacteroidetes bacterium	0	0	0	0	0	0	0	0	0	0	0	7	0	0	0	0	0	0	0	0	0
821	Bacteroides vulgatus	6	0	0	0	0	0	0	0	0	0	0	0	0	0	0	0	0	0	0	0	0
1433126	Mucinivorans hirudinis	0	0	0	0	6	0	0	5	0	0	0	0	0	0	0	0	0	0	0	10	0
837	Porphyromonas gingivalis	0	7	0	0	0	14	0	7	0	0	21	11	0	0	0	0	0	0	0	0	0
28123	Porphyromonas asaccharolytica	11	20	64	0	9	24	38	19	40	26	46	49	0	13	7	0	0	0	0	42	0
1978337	Petrimonas sp. IBARAKI	0	0	0	0	0	0	0	0	0	0	17	0	0	0	0	0	0	0	0	0	0
28132	Prevotella melaninogenica	0	0	0	0	0	0	0	0	0	0	0	0	0	0	0	0	0	10	0	0	0
76123	Prevotella enoeca	0	0	14	0	0	0	0	0	0	0	0	0	0	0	0	0	0	0	0	7	0
1177574	Prevotella jejuni	0	0	0	0	0	0	0	0	0	0	0	0	0	0	0	0	0	5	0	0	0
194843	uncultured Bacteroidales bacterium	0	0	0	0	0	5	0	0	0	0	0	0	0	0	0	0	0	0	0	0	0
1400053	Bacteroidales bacterium CF	0	0	0	5	0	0	0	5	13	15	35	17	0	0	0	0	0	0	0	11	0
28118	Odoribacter splanchnicus	0	10	13	0	16	18	20	19	6	6	32	23	0	0	0	0	0	0	0	7	0
185300	Paludibacter propionicigenes	6	11	12	20	13	11	18	12	11	12	15	30	0	0	0	0	0	0	6	0	0
28112	Tannerella forsythia	0	0	0	0	0	0	0	0	0	0	0	0	0	0	0	0	6	0	0	25	0
989	Marinilabilia salmonicolor	0	8	6	0	0	0	0	0	0	0	8	0	0	0	0	0	0	0	0	0	0
857392	Marinilabilia nitratireducens	0	0	23	0	0	0	0	0	0	0	0	0	0	0	0	0	0	0	0	0	0
1307760	Marinilabilia sp. L21-Xan-D3	0	7	6	0	0	0	0	0	0	0	13	0	0	0	0	0	0	0	0	0	0
2021252	Marinilabilia sp.	0	0	0	0	0	0	0	0	0	0	8	0	0	0	0	0	0	0	0	0	0
177400	Anaerophaga thermohalophila	0	0	0	0	0	0	0	0	0	0	0	0	0	0	0	0	0	0	7	13	0
889453	Alkalitalea saponilacus	27	45	96	15	22	53	36	30	29	27	122	48	0	33	17	14	12	12	38	97	8
982	Saccharicrinis fermentans	0	0	0	0	0	0	0	0	0	0	0	6	0	0	0	0	0	0	0	0	0
1168034	Draconibacterium orientale	36	68	117	10	36	85	53	82	108	95	212	147	0	43	25	28	0	0	0	99	0
1717717	Marinifilaceae bacterium SPP2	7	21	8	14	9	26	22	12	11	16	27	21	0	8	8	9	0	0	0	19	0
1307839	Salinivirga cyanobacteriivorans	52	117	425	33	55	126	86	61	237	199	2306	775	16	75	25	103	114	65	94	417	72
106	Runella slithyformis	0	0	0	0	0	10	0	0	0	6	7	21	0	0	0	0	0	0	0	0	0
564064	Spirosoma rigui	6	5	9	8	11	0	10	10	0	0	6	6	0	0	0	0	0	0	0	6	0
1211326	Spirosoma aerolatum	7	0	0	6	0	0	7	0	0	0	0	0	0	0	0	0	0	0	0	0	0
985	Cytophaga hutchinsonii	17	18	19	26	17	33	29	34	9	11	10	19	0	0	0	0	13	22	24	0	7
160238	uncultured Cytophaga sp.	0	0	14	7	5	0	13	0	16	11	10	12	0	0	0	0	8	12	20	0	0
998	Flexibacter flexilis	12	0	7	0	0	0	0	0	0	0	0	0	0	0	0	0	6	0	0	0	0
158757	uncultured Flexibacter sp.	36	31	27	30	18	31	31	11	9	11	14	9	6	0	6	0	6	0	6	18	0
708125	Flexibacteraceae bacterium Kor	0	0	0	0	0	8	0	0	0	0	0	0	0	0	0	0	0	0	0	0	0
101435	uncultured Flexibacter sp. QSSC9L-9	6	0	0	7	0	0	0	0	0	0	0	0	0	0	0	0	0	0	0	0	0
94254	Dyadobacter fermentans	0	0	0	0	41	11	13	7	0	0	0	0	0	0	0	0	0	0	0	0	0
312279	Emticicia oligotrophica	37	9	17	30	15	27	46	24	58	68	110	210	0	0	0	0	200	86	150	0	82
316068	Leadbetterella byssophila	0	6	0	8	0	0	0	0	0	0	8	0	0	0	0	0	0	0	0	0	0
447679	Ekhidna lutea	0	0	0	0	0	16	15	12	0	0	0	0	0	0	0	0	0	0	0	0	0
932004	uncultured Marinoscillum sp.	0	0	0	0	5	8	12	10	7	0	0	10	0	0	0	0	0	0	0	0	0
651143	Fibrella aestuarina	0	0	0	0	0	6	0	0	0	6	10	10	0	0	0	0	0	0	0	0	0
1191459	Flammeovirga sp. MY04	0	9	0	7	9	18	22	20	15	16	15	21	0	0	0	0	0	0	9	0	0
1914963	Roseivirga seohaensis	0	0	0	0	0	6	0	0	0	0	0	0	0	0	0	0	0	0	0	0	0
1566026	Roseivirga seohaensis subsp. aquiponti	0	0	0	0	0	6	0	0	0	0	0	0	0	0	0	0	0	0	0	0	0
1257021	Flammeovirgaceae bacterium 311	57	44	56	45	31	70	51	48	25	29	43	39	21	11	21	10	67	32	24	28	21
396812	Fulvivirga kasyanovii	0	0	0	0	0	0	0	10	0	0	0	0	0	0	0	0	0	0	0	0	0
1747809	Fulvivirga sp. ana H.e. 2	0	0	0	0	0	5	0	0	0	0	0	0	0	0	0	0	0	0	0	0	0
927587	uncultured Fabibacter sp.	0	0	0	0	0	0	0	5	0	0	0	0	0	0	0	0	0	0	0	0	0
585402	uncultured Flammeovirgaceae bacterium	13	11	15	26	11	36	53	41	19	22	17	34	0	0	0	0	8	16	18	0	0
1006	Marivirga tractuosa	12967	5134	8948	7005	2368	948	2250	1451	1086	1105	1952	1360	329	173	216	85	7143	1168	4099	36946	10266
1028	Marivirga sericea	0	13	0	7	0	0	0	0	0	0	0	0	0	0	0	0	0	0	0	0	0
1548457	Marivirga atlantica	0	0	0	0	0	0	0	0	0	0	0	0	0	0	0	0	0	0	8	0	0
1808761	Marivirga sp. CR-23	9	15	20	25	5	6	0	0	0	0	6	0	0	0	0	0	0	0	0	0	0
2018662	Marivirga sp.	22	9	12	9	0	0	0	0	0	0	0	9	0	0	0	0	45	0	29	16	14
104	Cyclobacterium marinum	88	70	99	119	172	245	583	383	159	118	132	337	138	68	87	50	19	10	25	8	13
320787	Cyclobacterium amurskyense	39	74	72	80	102	103	168	216	151	130	194	318	128	58	113	64	41	38	48	8	37
708086	Cyclobacterium sp. HMD3175	0	0	0	0	12	7	10	20	17	13	16	30	13	7	10	9	0	0	0	0	0
232259	Belliella baltica	83	33	60	70	35	23	92	57	29	25	44	43	13	6	11	17	25	21	12	7	11
388413	Algoriphagus machipongonensis	0	7	0	6	0	5	9	20	6	9	6	11	0	0	0	0	0	0	0	6	0
435880	Algoriphagus hitonicola	14	0	17	0	0	0	0	0	0	0	0	0	0	0	0	0	14	10	0	9	6
1727163	Algoriphagus sp. M8-2	0	0	7	0	6	10	14	6	0	0	7	9	0	0	0	0	0	0	0	0	0
280473	Aquiflexum balticum	13	9	8	23	8	22	24	24	31	14	18	21	6	10	7	14	6	0	14	17	0
390884	Echinicola vietnamensis	39	66	38	51	129	177	154	117	65	74	92	95	14	28	31	24	78	37	64	41	62
1945892	Cytophagales bacterium TFI 002	37	22	45	39	19	19	52	26	21	20	35	54	6	11	6	0	37	46	41	0	23
249402	Cardinium endosymbiont of Encarsia pergandiella	0	5	6	5	6	18	16	13	6	6	0	0	0	0	0	0	0	0	0	0	0
281120	Candidatus Amoebophilus asiaticus	50	29	66	64	23	12	9	6	11	0	10	18	0	0	0	0	15	19	32	7	8
930972	Porifericola rhodea	16	44	33	43	12	10	0	0	39	23	45	61	15	15	14	13	25	29	48	0	27
931531	Tunicatimonas pelagia	0	0	19	0	0	0	0	0	0	0	0	0	0	0	0	0	11	11	0	0	0
1075417	Catalinimonas alkaloidigena	19	18	18	38	12	0	0	0	11	15	32	41	0	6	0	6	11	25	21	0	16
1356852	Hymenobacter sp. APR13	0	0	0	0	0	0	0	0	0	0	0	6	0	0	0	0	0	0	0	0	0
1446467	Hymenobacter swuensis	0	0	0	0	0	5	0	0	0	0	0	0	0	0	0	0	7	9	6	0	0
1484116	Hymenobacter sp. PAMC 26554	0	0	0	0	0	16	14	5	7	0	8	0	0	0	0	0	0	0	0	0	0
1484118	Hymenobacter sp. PAMC 26628	0	0	0	0	0	6	0	0	0	0	0	0	0	0	0	0	0	0	0	0	0
323450	Pontibacter actiniarum	0	0	0	0	0	0	0	0	7	0	19	13	0	0	0	0	0	0	5	0	0
388950	Pontibacter akesuensis	0	0	0	0	0	0	0	0	8	10	8	34	0	0	0	0	0	0	0	0	0
400092	Pontibacter korlensis	0	0	6	0	0	26	8	15	7	9	17	16	0	0	0	0	6	0	0	0	0
512763	Rufibacter tibetensis	13	10	10	35	18	49	31	21	22	26	29	39	0	0	0	0	23	22	26	0	12
1379909	Rufibacter sp. DG15C	29	32	39	13	12	23	20	15	9	0	15	11	0	0	0	0	29	17	10	20	11
1379910	Rufibacter sp. DG31D	6	8	9	7	6	8	16	8	13	10	19	18	0	0	0	0	0	0	0	0	0
1085624	Persicobacter sp. JZB09	62	79	111	155	109	105	81	77	75	75	149	168	23	25	35	25	56	94	82	15	51
999	Bernardetia litoralis	15	149	19	14	20	12	21	25	0	11	9	7	0	0	0	6	9	11	12	9	0
1313769	Cytophagia bacterium IMCC15152	0	0	0	0	0	0	0	6	0	0	0	0	0	0	0	0	0	0	0	0	0
29549	Rhodothermus marinus	0	0	0	7	7	8	10	5	0	35	0	0	0	10	12	9	0	0	5	0	0
146919	Salinibacter ruber	526	376	363	1158	906	237	80	47	1184	916	438	669	4551	4747	5340	9903	374	2103	2417	155	331
309166	uncultured Salinibacter sp.	0	0	0	20	9	6	0	0	10	0	0	11	58	65	66	125	0	9	33	0	0
1909415	Salisaeta sp. HHM16	0	0	0	0	0	0	0	0	0	0	0	0	0	0	10	0	0	0	0	0	0
1779382	Rhodothermaceae bacterium RA	37	24	25	62	55	36	40	40	55	45	54	62	100	146	163	280	14	83	98	0	20
2039626	Longimonas sp.	0	8	7	12	5	0	0	0	0	0	0	0	8	12	17	27	0	0	8	0	0
1850348	Longibacter salinarum	0	0	0	0	0	0	0	0	0	0	0	0	0	8	0	23	0	5	34	0	0
1807134	Natronotalea proteilytica	0	0	0	0	0	0	0	0	0	0	0	0	0	0	0	6	0	0	0	0	0
339340	uncultured Chitinophaga sp.	0	0	0	0	0	0	0	0	6	0	9	0	0	0	0	0	0	0	0	0	0
2033437	Chitinophaga sp. MD30	0	0	0	0	0	0	0	0	0	0	0	6	0	0	0	0	0	0	0	0	0
1850526	Arachidicoccus sp. BS20	0	0	0	6	0	6	0	0	19	7	17	13	0	0	0	0	29	17	20	0	26
1008	Saprospira grandis	110	119	115	186	126	146	183	153	161	117	173	257	28	38	55	37	94	93	101	35	58
156652	Saprospira sp. SS95-4	0	0	7	14	0	17	20	9	20	0	14	22	0	0	0	0	25	0	17	0	12
348139	uncultured Saprospira sp.	0	0	0	0	0	5	10	0	0	0	0	0	0	0	0	0	0	0	0	0	0
261514	uncultured Saprospiraceae bacterium	37	48	18	66	68	104	124	121	62	31	33	72	14	7	19	15	0	22	19	8	0
70997	Lewinella nigricans	0	0	0	8	9	5	6	7	0	0	0	0	0	0	0	0	0	0	0	0	0
101436	uncultured Lewinella sp. QSSC9L-2	0	0	0	0	0	0	6	0	0	0	0	0	0	0	0	0	0	0	0	0	0
352149	uncultured Lewinella sp.	0	7	7	0	8	11	22	17	11	0	0	8	0	0	0	0	0	0	0	0	0
478744	Lewinella agarilytica	11	9	32	22	0	0	0	0	0	0	0	0	0	0	0	0	0	0	0	0	0
2004506	Lewinella sp.	0	0	0	0	6	0	10	0	6	7	0	0	0	0	0	0	0	5	0	0	0
2039466	Lewinella sp. SD302	0	0	0	0	0	5	6	0	0	0	0	0	0	0	0	0	0	0	0	0	0
2350	Haliscomenobacter hydrossis	155	156	122	232	387	393	478	371	459	314	420	719	80	80	106	108	265	262	272	29	126
1706031	uncultured Portibacter sp.	0	0	0	0	0	7	13	10	0	0	0	0	0	0	0	0	0	0	0	0	0
1564516	Phaeodactylibacter luteus	0	0	0	0	0	5	0	0	0	0	0	0	0	0	0	0	0	0	0	0	0
156405	uncultured Chlorobi bacterium	0	5	0	0	0	0	0	0	0	0	0	0	0	0	9	9	0	0	0	0	0
1868325	Prosthecochloris sp. CIB 2401	0	7	13	0	0	11	26	0	79	256	85	78	0	13	19	17	0	18	26	79	0
1974213	Prosthecochloris sp. HL-130-GSB	0	0	0	0	0	0	7	0	28	89	32	26	0	6	15	8	0	6	20	35	0
100716	Chloroherpeton thalassium	0	0	0	5	0	6	0	0	0	0	7	6	7	8	6	0	0	0	0	0	0
1092	Chlorobium limicola	0	0	0	0	6	0	0	0	0	0	0	0	0	0	0	0	0	0	0	0	0
1096	Chlorobium phaeobacteroides	0	5	0	5	0	0	0	5	0	22	12	6	0	0	0	0	0	0	0	11	0
169977	uncultured Bacteroidetes/Chlorobi group bacterium	0	0	0	0	0	0	6	0	0	0	0	0	0	0	0	0	0	0	0	0	0
591197	Ignavibacterium album	0	0	0	0	0	22	11	7	0	0	0	0	0	0	0	0	0	0	0	0	0
1134405	Melioribacter roseus	0	6	0	0	5	5	0	0	0	0	0	0	0	0	0	0	0	0	0	9	0
555950	uncultured Balneola sp.	0	0	0	0	0	0	0	0	0	7	8	0	0	0	0	0	7	6	5	0	9
1486400	Gracilimonas sp. HME9573	0	60	0	135	42	20	0	36	117	89	66	138	0	29	34	28	0	8	32	0	0
1486401	Gracilimonas sp. HME9591	0	0	0	20	12	0	0	0	36	23	48	35	0	9	8	0	0	0	0	0	0
1486398	Aliifodinibius sp. HME9836	0	0	0	0	0	0	0	0	0	0	0	0	0	0	0	0	48	15	14	0	13
1974210	Rhodohalobacter sp.	0	0	11	0	0	0	0	0	0	0	0	6	0	0	0	0	0	0	0	0	0
199737	uncultured Latescibacteria bacterium	0	0	0	8	0	0	0	0	7	8	0	0	0	0	0	0	0	0	0	0	0
203437	uncultured Gemmatimonadetes bacterium	0	0	0	0	0	6	0	0	0	0	0	0	0	0	0	0	0	0	0	0	0
221169	uncultured Gemmatimonas sp.	0	0	0	0	0	14	0	7	10	36	0	0	0	0	0	0	0	0	0	0	0
861299	Gemmatirosa kalamazoonesis	0	0	0	0	0	5	0	0	0	13	0	9	0	0	0	0	0	0	0	0	0
723618	uncultured Gemmatimonadales bacterium HF4000_15H13	10	11	0	17	55	48	27	21	15	112	12	12	0	6	0	0	0	17	0	0	0
152508	uncultured low G+C Gram-positive bacterium	0	6	8	0	0	12	0	0	0	6	6	10	0	10	11	12	0	0	0	0	0
344338	uncultured Firmicutes bacterium	0	9	9	10	22	28	12	5	30	66	99	96	74	80	75	24	0	0	7	14	0
1549348	Firmicutes bacterium enrichment culture clone fosmid MGS-M1	0	0	0	0	0	0	6	0	35	11	88	20	0	0	0	0	0	0	0	6	0
1282	Staphylococcus epidermidis	0	0	0	0	0	0	0	0	0	0	0	0	0	0	0	0	0	0	0	0	8
1288	Staphylococcus xylosus	0	0	0	0	0	9	0	0	0	0	0	0	0	0	0	0	0	0	0	0	0
29385	Staphylococcus saprophyticus	0	0	0	0	0	0	0	0	0	0	0	0	0	0	8	0	0	0	0	0	0
29388	Staphylococcus capitis	0	0	0	0	5	0	0	0	0	0	0	0	0	0	10	0	0	0	0	0	0
1849491	Auricoccus indicus	0	0	0	0	0	0	0	0	0	7	32	0	0	0	7	0	0	0	0	0	0
1404	Bacillus megaterium	0	0	0	0	0	0	0	0	0	12	0	0	0	0	0	0	0	0	0	0	0
1408	Bacillus pumilus	0	0	0	0	0	11	0	0	0	0	0	7	0	0	0	0	0	0	0	0	0
1478	Bacillus simplex	0	0	0	0	0	0	0	0	0	0	0	0	0	0	0	0	0	0	0	0	6
83428	uncultured Bacillus sp.	0	0	0	0	9	0	0	0	0	35	0	0	0	0	0	0	0	0	0	0	0
79880	Bacillus clausii	0	0	0	5	0	0	0	5	0	0	0	0	0	0	0	0	0	0	0	0	0
79883	Bacillus horikoshii	0	0	0	0	0	5	0	0	0	0	0	0	0	0	0	0	0	0	0	0	0
86661	Bacillus cereus group	0	0	0	0	9	10	0	0	0	0	0	0	6	0	0	0	0	0	7	7	27
1396	Bacillus cereus	0	0	0	0	7	7	0	0	0	0	0	0	0	0	0	0	0	0	0	7	20
1405	Bacillus mycoides	0	0	0	0	0	0	0	0	0	0	0	0	0	0	0	0	0	0	0	0	6
129985	Bacillus jeotgali	0	0	6	10	0	8	0	0	0	19	6	9	15	11	6	0	0	0	0	8	0
199441	Bacillus krulwichiae	6	5	0	0	0	9	0	0	7	0	6	0	0	0	0	0	10	6	11	0	0
653685	Bacillus subtilis group	39	47	42	90	19	52	31	45	48	59	22	62	24	58	61	50	52	28	63	52	119
1423	Bacillus subtilis	36	44	41	90	18	38	29	41	40	52	19	61	21	52	56	49	52	25	63	48	115
135461	Bacillus subtilis subsp. subtilis	0	0	0	17	0	0	0	0	0	0	0	0	0	0	0	0	0	0	0	0	0
1648923	Bacillus paralicheniformis	0	0	0	0	0	5	0	0	0	0	0	0	0	0	0	0	0	0	0	0	0
1938374	Bacillus amyloliquefaciens group	0	0	0	0	0	6	0	0	8	0	0	0	0	0	0	0	0	0	0	0	0
492670	Bacillus velezensis	0	0	0	0	0	0	0	0	7	0	0	0	0	0	0	0	0	0	0	0	0
665099	Bacillus oceanisediminis	0	0	0	0	0	0	0	0	0	0	0	0	0	0	0	0	0	0	0	0	23
666686	Bacillus sp. 1NLA3E	0	0	0	0	0	0	0	0	0	0	0	0	0	0	0	0	0	0	0	0	25
1547283	Bacillus weihaiensis	0	0	0	0	0	0	0	0	0	0	0	0	0	0	0	0	0	0	0	0	21
1565991	Bacillus sp. X1(2014)	15	23	18	39	0	0	11	8	18	16	37	46	14	13	14	6	17	11	22	0	22
1581038	Bacillus sp. FJAT-22090	0	0	0	0	0	6	0	0	0	0	0	0	0	0	0	0	0	0	0	0	120
2011012	Bacillus sp. FJAT-45348	0	0	6	0	0	0	0	0	0	9	0	0	0	0	0	0	0	0	0	0	0
1570	Halobacillus halophilus	0	0	9	0	5	24	12	5	8	18	7	0	0	9	0	12	0	0	0	6	0
402384	Halobacillus mangrovi	0	0	0	0	0	5	0	5	0	12	0	0	0	0	0	0	0	0	0	0	0
1473	Virgibacillus pantothenticus	0	0	0	0	0	8	0	0	0	72	27	8	0	0	0	0	0	0	0	0	0
163877	Virgibacillus necropolis	0	0	0	0	0	0	0	0	0	7	0	0	0	0	0	0	0	0	0	0	0
403957	Virgibacillus sp. SK37	0	0	0	0	0	0	0	0	0	0	0	8	0	0	0	0	0	0	0	0	0
182710	Oceanobacillus iheyensis	0	0	0	0	0	0	0	0	0	8	0	0	0	0	0	0	0	0	0	0	0
1421	Lysinibacillus sphaericus	0	0	0	0	0	0	0	0	0	0	0	0	0	0	0	0	0	0	0	0	12
1461	Psychrobacillus insolitus	0	0	0	0	0	0	0	0	0	0	0	0	0	0	0	0	0	0	0	0	18
192421	Planococcus maritimus	0	0	0	0	0	24	0	0	0	0	0	0	0	0	0	0	0	0	0	0	7
200991	Planococcus rifietoensis	0	0	0	14	0	201	49	23	38	29	18	22	0	12	0	11	0	7	0	6	0
1038856	Planococcus plakortidis	0	0	0	0	0	18	0	6	7	6	0	9	0	0	0	0	0	0	0	0	0
1526927	Planococcus sp. PAMC 21323	0	0	0	0	0	0	0	0	0	0	0	0	0	0	0	0	0	0	0	0	44
2058136	Planococcus sp. MB-3u-03	6	0	0	5	0	137	35	20	23	27	6	15	9	10	0	0	0	0	0	9	17
76853	Solibacillus silvestris	0	0	0	0	0	7	0	0	0	0	0	0	0	0	0	0	0	0	6	0	0
2048654	Solibacillus sp. R5-41	0	0	0	0	0	0	0	0	0	0	0	0	0	0	0	0	0	0	0	0	12
241244	Rummeliibacillus stabekisii	0	0	0	0	0	0	0	0	0	0	0	0	0	0	0	0	0	0	0	0	14
650093	Paenisporosarcina indica	0	0	0	0	0	0	0	0	0	0	0	0	0	0	0	0	0	0	0	0	346
528191	Paenibacillus xylanexedens	0	0	7	0	0	9	0	0	0	7	8	8	0	0	0	6	0	0	0	8	0
547160	Paenibacillus sp. TeW	0	0	0	0	0	0	0	0	0	0	0	0	8	0	14	0	0	0	0	6	0
1471761	Novibacillus thermophilus	0	0	0	0	0	0	6	0	0	13	0	0	12	0	0	0	0	0	0	7	0
360911	Exiguobacterium sp. AT1b	0	0	0	0	0	0	0	0	8	0	31	21	0	0	0	0	0	0	0	0	0
1849031	Exiguobacterium sp. U13-1	0	0	0	0	0	0	0	0	0	0	0	0	6	0	0	0	0	0	0	0	0
1303	Streptococcus oralis	0	0	0	0	0	0	0	5	0	0	0	0	0	0	0	0	0	0	0	0	0
1156433	Streptococcus sp. I-P16	7	10	0	0	0	0	8	5	0	0	0	0	0	0	0	0	0	0	0	0	0
1255	Pediococcus pentosaceus	0	0	0	0	0	0	0	0	0	0	0	0	0	0	0	0	0	0	0	0	43
1584	Lactobacillus delbrueckii	9	7	0	0	0	0	0	0	0	7	14	14	35	17	32	6	0	0	6	31	0
83684	Lactobacillus delbrueckii subsp. delbrueckii	9	7	0	0	0	0	0	0	0	7	14	14	35	17	32	6	0	0	6	31	0
1589	Lactobacillus pentosus	0	0	0	0	0	0	0	0	0	0	0	0	0	0	0	0	0	0	0	0	9
1590	Lactobacillus plantarum	0	10	0	0	0	5	0	0	0	0	0	0	11	0	6	0	0	0	0	0	143
1624	Lactobacillus salivarius	0	0	0	0	0	0	6	0	0	0	0	0	0	0	0	0	0	0	0	0	0
1625	Lactobacillus sanfranciscensis	0	0	0	0	0	0	0	0	0	0	0	6	0	0	0	0	0	0	0	0	0
28038	Lactobacillus curvatus	0	0	0	0	0	0	0	0	0	0	0	0	0	0	0	0	0	0	0	0	13
51664	Lactobacillus dextrinicus	0	0	0	0	0	0	0	0	0	0	0	0	7	0	0	7	0	0	0	0	0
1245	Leuconostoc mesenteroides	0	0	0	0	0	0	0	0	0	0	0	0	0	0	0	0	0	0	0	7	0
1247	Oenococcus oeni	0	0	0	0	0	0	0	0	0	0	10	0	0	0	0	0	0	0	0	0	0
137591	Weissella cibaria	0	0	0	0	0	0	0	0	0	0	0	0	0	0	0	0	0	0	0	0	6
1351	Enterococcus faecalis	0	0	0	0	0	5	0	0	0	0	0	0	0	0	0	0	6	0	0	0	6
1352	Enterococcus faecium	0	0	0	0	0	0	0	0	0	0	0	0	0	0	0	0	0	0	0	0	20
37734	Enterococcus casseliflavus	0	0	0	0	0	0	0	0	0	0	0	0	10	0	0	0	0	0	0	0	0
2331	Halanaerobium praevalens	128	42	444	17	12	169	79	53	214	290	1332	448	615	1035	1190	601	672	105	302	3324	118
42421	Halanaerobium acetethylicum	0	0	0	0	0	0	0	0	0	0	0	0	0	0	0	0	0	0	0	11	0
43595	Halanaerobium saccharolyticum	0	0	0	0	0	0	0	0	0	8	19	13	0	8	6	17	9	0	0	49	0
267737	Halanaerobium saccharolyticum subsp. senegalense	0	0	0	0	0	0	0	0	0	6	8	0	0	0	6	10	9	0	0	40	0
262404	uncultured Halanaerobium sp.	0	0	0	0	0	11	0	0	0	0	11	0	0	28	19	11	0	0	0	0	0
437530	Halanaerobium sp. M2	0	0	0	0	0	0	0	0	0	0	0	0	0	8	9	0	0	0	0	8	0
656519	Halanaerobium hydrogeniformans	27	33	169	7	5	58	17	18	78	77	441	133	155	324	323	191	119	25	71	760	17
1076695	Halanaerobium sehlinense	0	0	0	0	0	0	0	0	0	0	0	0	0	0	7	0	0	0	5	42	0
31909	Halothermothrix orenii	13	9	27	5	5	73	11	0	20	23	51	24	71	178	94	84	0	0	8	45	0
543059	uncultured Halothermothrix sp.	0	0	0	0	0	10	0	0	0	0	0	0	0	0	0	0	0	0	0	0	0
374446	uncultured Halanaerobiaceae bacterium	0	0	6	0	0	33	0	0	0	7	15	12	0	44	11	18	0	0	0	11	0
28187	Acetohalobium arabaticum	27	48	46	0	6	20	0	6	109	318	256	276	331	357	395	64	18	8	21	163	0
42422	Halobacteroides halobius	64	121	100	14	10	40	6	11	360	919	838	881	777	830	1135	241	17	13	65	318	7
42419	Halanaerobacter chitinivorans	0	0	0	0	0	0	0	0	0	13	14	9	0	0	0	0	0	0	0	0	0
46470	Halanaerobacter lacunarum	0	0	0	0	0	0	0	0	28	67	67	70	16	40	38	6	0	0	0	0	0
63129	Halanaerobacter salinarius	0	0	0	0	0	0	0	0	0	9	10	0	0	0	0	0	0	0	0	0	0
344029	uncultured Halanaerobacter sp.	0	0	0	0	0	0	0	0	6	25	19	37	18	23	23	11	0	0	0	0	0
706427	Halanaerobacter jeridensis	8	8	10	0	0	0	0	0	249	677	545	566	473	539	591	86	14	5	26	38	0
503834	Halanaerobaculum tunisiense	0	0	0	0	0	0	0	0	0	0	15	7	7	0	0	0	0	0	0	0	0
215776	uncultured Halanaerobiales bacterium	38	64	56	7	0	11	0	0	40	36	82	69	272	103	214	39	0	48	24	205	9
1493	Clostridium cellulovorans	32	18	7	45	41	39	29	32	50	35	28	60	106	87	104	206	21	92	77	0	34
1502	Clostridium perfringens	0	0	0	0	0	10	0	0	0	12	0	0	0	0	0	0	0	7	6	0	0
1542	Clostridium novyi	0	6	0	0	0	11	0	0	0	0	0	0	0	0	0	0	0	0	0	0	0
461876	Alkaliphilus oremlandii	0	0	0	0	0	0	0	0	0	11	7	0	0	0	0	0	0	0	0	0	0
1424294	Geosporobacter ferrireducens	0	0	0	0	77	0	0	0	0	0	0	0	0	0	0	0	0	0	0	0	0
1498	Hathewaya histolytica	0	0	0	0	0	0	0	0	0	8	10	8	0	6	11	0	0	0	0	0	0
35701	Heliobacterium modesticaldum	0	0	0	0	0	0	0	5	0	7	0	7	0	0	0	0	0	0	0	0	0
86170	Syntrophothermus lipocalidus	14	10	12	11	11	9	8	8	7	0	0	0	0	0	12	6	0	9	0	7	0
29360	Cellulosilyticum lentocellum	0	0	0	0	0	0	0	0	0	0	0	0	0	0	0	0	0	13	0	0	0
1511	Acetoanaerobium sticklandii	0	0	0	0	7	0	0	0	0	0	0	0	0	0	0	0	0	0	0	0	0
1731	Peptoclostridium acidaminophilum	0	0	0	0	55	0	0	0	0	0	10	0	0	0	0	0	0	17	0	0	0
1115758	Romboutsia ilealis	0	0	0	0	42	0	18	0	0	0	0	0	0	0	0	0	0	0	0	0	0
1505	Paeniclostridium sordellii	0	0	0	0	6	8	6	43	0	16	0	0	0	0	0	0	0	0	0	0	0
1496	Clostridioides difficile	0	0	0	0	7	0	0	0	0	0	0	0	0	0	0	0	0	0	0	0	0
1736	Eubacterium limosum	0	0	0	0	6	0	0	0	0	0	0	0	0	0	0	0	0	0	0	0	0
39485	[Eubacterium] eligens	0	0	0	0	8	0	0	0	0	0	0	0	0	0	0	0	0	0	0	0	0
51197	Syntrophobotulus glycolicus	7	0	0	0	6	0	8	6	0	0	0	0	0	0	0	0	0	0	0	0	0
863643	Thermincola potens	0	0	0	0	0	0	0	0	0	0	0	0	0	0	0	0	0	6	0	0	0
904961	uncultured Desulfurispora sp.	0	0	0	0	0	0	0	0	0	0	0	0	0	0	6	0	0	0	0	0	0
1981510	Monoglobus pectinilyticus	0	5	0	0	0	0	0	0	0	0	0	0	7	0	0	0	0	0	0	0	0
73919	Thermaerobacter marianensis	0	0	0	0	0	5	0	0	0	0	0	0	0	0	0	0	0	0	0	0	0
253239	Ethanoligenens harbinense	0	0	0	0	0	0	0	0	0	0	0	0	0	0	0	0	6	6	0	0	0
292800	Flavonifractor plautii	0	0	6	0	0	0	0	0	0	0	0	0	13	10	24	25	11	11	16	0	0
2734	Symbiobacterium thermophilum	0	0	0	0	0	0	0	0	8	0	0	0	0	0	0	0	0	0	0	0	0
884684	Mageeibacillus indolicus	0	0	0	0	0	8	0	0	0	0	0	0	0	0	0	0	0	9	0	0	0
288965	Hungateiclostridium clariflavum	0	0	0	0	0	7	0	0	0	0	0	0	0	0	0	0	0	0	0	0	0
375929	Natranaerobius thermophilus	0	0	0	0	0	10	0	0	0	0	0	0	0	15	6	6	0	0	0	0	0
1712675	Turicibacter sp. H121	0	0	0	0	0	0	0	5	0	0	0	0	0	0	0	0	0	5	0	0	0
365349	Pelosinus fermentans	6	5	8	6	5	0	0	0	9	7	13	16	0	0	0	0	0	0	0	0	0
907	Megasphaera elsdenii	14	14	32	0	15	10	0	9	11	10	40	14	0	0	0	9	0	0	0	28	0
29466	Veillonella parvula	0	0	0	0	0	0	0	6	0	0	0	0	0	0	0	0	0	0	0	0	0
187328	Veillonella montpellierensis	9	0	11	0	0	0	0	0	0	0	0	0	0	0	0	0	0	0	0	10	0
33034	Anaerococcus prevotii	0	0	0	0	0	0	0	0	6	0	28	0	0	0	6	0	0	0	0	0	0
45497	[Clostridium] ultunense	0	0	8	0	0	0	0	0	0	0	0	0	0	0	0	0	0	0	0	0	0
1556	Gottschalkia acidurici	7	6	0	7	26	12	0	9	0	6	37	18	0	0	7	0	0	0	0	9	0
187137	Oceanithermus profundus	7	10	14	13	13	5	0	0	6	13	9	12	10	0	0	0	18	13	15	10	13
68909	Deinococcus geothermalis	0	0	0	0	0	14	0	5	0	6	0	0	0	0	0	0	0	0	0	0	0
502394	Deinococcus gobiensis	0	0	0	0	0	7	0	0	6	0	7	10	0	0	0	7	0	0	0	0	0
1182571	Deinococcus swuensis	0	0	0	0	0	0	0	0	15	6	20	0	0	0	0	0	0	0	0	0	0
332249	Truepera radiovictrix	56	86	159	83	80	132	104	66	133	166	184	210	37	80	80	84	65	197	113	82	24
152594	uncultured Chloroflexaceae bacterium	0	0	0	5	0	0	22	0	0	0	0	0	0	0	0	0	0	0	0	0	0
120962	Roseiflexus castenholzii	0	0	0	6	0	0	7	0	0	0	0	0	0	0	0	0	0	0	0	0	0
166587	uncultured Chloroflexi bacterium	104	156	93	57	181	279	215	239	275	536	310	353	98	91	93	102	124	152	11	202	10
662657	uncultured Chloroflexi bacterium 1i19	0	0	0	6	30	16	11	19	10	32	33	23	0	0	7	6	6	7	0	0	0
2057	Sphaerobacter thermophilus	0	0	0	0	0	0	0	0	0	8	0	0	0	0	0	0	0	0	0	0	0
167964	Anaerolinea thermophila	0	0	0	0	0	0	0	0	0	8	0	0	0	0	0	0	0	0	0	0	0
310067	uncultured Anaerolineaceae bacterium	10	0	8	0	0	9	0	0	11	16	17	19	8	0	0	0	6	10	0	16	0
1307959	Anaerolineaceae bacterium enrichment culture clone Cb14	0	0	0	0	0	0	35	17	13	10	19	12	0	0	0	0	0	0	0	0	0
670178	uncultured Levilinea sp.	0	0	0	0	0	5	0	0	0	0	0	0	0	0	0	0	0	0	0	0	0
1889813	Anaerolineaceae bacterium oral taxon 439	0	0	0	0	0	0	0	5	0	8	0	7	0	0	0	0	0	0	0	8	0
1986204	Brevefilum fermentans	58	73	114	40	14	110	21	33	48	237	190	110	9	47	30	61	0	47	0	141	0
452435	uncultured Anaerolineae bacterium	0	29	0	8	30	30	75	46	51	60	72	79	30	0	9	10	0	16	0	0	0
552810	Dehalogenimonas lykanthroporepellens	34	30	101	12	6	0	0	0	0	0	7	6	0	0	0	0	0	0	0	19	0
133453	Caldilinea aerophila	18	5	11	7	19	21	15	14	6	25	0	7	6	0	6	6	0	6	0	27	0
435295	uncultured Caldilinea sp.	0	0	0	0	0	0	0	0	0	6	0	0	0	0	0	0	0	0	0	0	0
543031	uncultured Caldilineaceae bacterium	7	0	0	0	0	0	0	8	22	13	19	30	10	0	0	6	16	6	0	0	0
1204385	Litorilinea aerophila	32	39	54	37	51	77	81	69	92	149	114	146	18	34	30	37	120	31	27	31	19
1806508	Candidatus Promineofilum breve	10	5	8	10	34	29	15	23	12	34	16	13	0	11	17	9	0	6	0	16	0
97888	uncultured bacterium BURTON-14	7	0	0	0	0	0	0	0	0	0	0	0	0	0	0	0	0	0	0	0	0
100235	uncultured actinomycete	0	6	0	7	9	20	8	12	9	39	7	0	0	0	9	6	0	0	0	6	0
239730	uncultured Actinomycetales bacterium	11	9	13	11	12	11	12	11	0	0	11	12	39	0	0	0	8	8	0	10	0
152507	uncultured actinobacterium	161	222	117	179	252	224	167	162	135	152	153	143	226	93	94	90	50	70	25	147	0
197512	uncultured Actinobacteridae bacterium	0	20	0	31	37	25	24	29	21	92	11	30	30	14	18	17	0	6	10	6	0
1270	Micrococcus luteus	17	8	6	11	12	0	7	6	0	0	0	39	14	0	0	0	0	0	0	0	0
1461584	Arthrobacter saudimassiliensis	7	0	0	5	0	0	0	6	0	0	0	0	0	0	0	0	0	0	0	0	0
43675	Rothia mucilaginosa	0	0	0	0	0	7	0	0	0	6	0	0	0	0	0	0	0	0	0	0	0
71999	Kocuria palustris	0	0	0	0	0	0	0	0	0	0	0	12	6	0	0	0	0	5	0	0	0
72000	Kocuria rhizophila	8	9	9	6	0	0	0	0	0	0	0	0	41	60	61	60	27	25	44	9	19
388357	Kocuria turfanensis	10	0	0	28	12	22	9	13	0	14	10	11	0	0	0	6	0	0	0	8	0
446860	Kocuria flava	8	10	13	5	6	6	0	0	12	9	0	6	35	33	68	74	15	17	34	0	16
37927	Sinomonas atrocyanea	0	0	0	0	0	5	0	0	0	0	6	0	0	0	0	0	0	0	0	0	0
1711	Cellulomonas flavigena	0	0	0	0	5	7	0	0	6	0	0	0	0	0	0	0	0	0	0	0	0
1713	Oerskovia turbata	0	0	0	0	0	5	0	0	9	0	0	0	0	0	0	6	0	0	0	0	0
1710	Cellulosimicrobium cellulans	0	0	0	0	0	0	8	0	0	0	7	0	19	0	6	0	0	7	0	0	0
139208	Isoptericola variabilis	0	6	7	6	7	8	6	12	0	6	6	7	10	0	10	9	0	0	7	8	0
372663	Isoptericola dokdonensis	0	0	0	0	0	5	0	0	0	6	0	0	0	0	0	0	0	0	0	0	0
2017484	Brachybacterium sp. VM2412	23	46	48	6	0	0	0	0	0	0	0	6	0	0	0	0	0	0	0	9	0
857417	Janibacter indicus	0	0	0	7	0	0	0	0	0	0	0	0	0	0	0	0	0	0	0	0	0
1758689	Serinicoccus sp. JLT9	6	0	0	5	5	7	0	0	0	0	0	6	0	0	0	0	0	0	0	0	0
1658671	Arsenicicoccus sp. oral taxon 190	0	0	6	0	0	0	0	0	0	0	6	0	0	0	0	0	0	0	0	0	0
443156	Phycicoccus dokdonensis	0	7	0	0	0	7	0	0	6	0	0	0	6	0	0	0	0	7	7	0	0
589382	Agromyces flavus	0	0	0	0	0	5	0	0	0	0	0	0	0	0	0	6	0	0	0	0	0
300019	Microbacterium paludicola	0	5	0	5	8	0	0	0	0	0	0	0	0	0	0	0	0	0	0	0	0
370764	Microbacterium pygmaeum	6	8	6	0	9	11	6	7	0	0	13	0	13	6	0	0	0	5	0	0	0
1906742	Microbacterium sp. BH-3-3-3	8	8	0	0	0	5	0	0	0	10	0	0	0	0	0	0	0	0	0	0	0
1938334	Microbacterium sp. TPU 3598	0	5	0	5	0	0	0	0	0	0	0	0	0	0	0	0	0	0	0	0	0
1575	Leifsonia xyli	0	0	0	0	10	5	0	10	10	0	0	11	6	0	0	6	0	0	0	10	0
31966	Leifsonia xyli subsp. cynodontis	0	0	0	0	10	0	0	8	9	0	0	9	6	0	0	0	0	0	0	10	0
1798223	Leifsonia sp. 21MFCrub1.1	0	0	0	0	0	6	0	0	0	0	0	0	0	0	0	0	0	0	0	0	0
1855377	Candidatus Aquiluna sp. UB-MaderosW2red	0	0	0	0	0	0	0	0	0	0	0	11	0	0	0	0	0	0	0	0	0
1276	Kytococcus sedentarius	0	8	0	0	6	0	0	0	0	0	0	8	9	7	13	12	0	0	12	0	0
60920	Sanguibacter keddieii	0	0	0	0	0	6	0	0	6	0	0	0	0	0	0	0	0	0	0	0	0
1727	Corynebacterium variabile	0	0	0	0	0	0	0	0	0	0	0	0	0	0	0	0	0	0	0	17	0
191610	Corynebacterium atypicum	8	6	0	5	12	0	0	0	0	0	0	0	7	0	0	0	0	0	0	0	0
401472	Corynebacterium ureicelerivorans	0	0	0	0	0	0	0	0	0	0	0	6	0	0	0	0	0	0	0	0	0
441500	Corynebacterium timonense	0	0	0	0	5	0	0	0	0	0	0	0	6	0	0	0	0	0	6	0	0
575200	Corynebacterium maris	0	6	0	0	0	0	10	6	12	0	9	0	16	0	0	7	0	0	0	0	0
1223514	Corynebacterium humireducens	0	0	0	0	0	0	0	0	7	0	0	0	6	0	0	0	0	0	0	0	0
212767	Mycobacterium sp. JS623	10	7	8	15	23	18	16	14	9	6	7	8	27	0	8	0	0	8	0	8	0
1920667	Mycobacterium sp. WY10	0	0	7	5	5	0	0	7	0	0	7	6	11	0	0	0	0	0	0	0	0
1800	Mycolicibacterium chubuense	0	0	0	0	0	7	0	0	0	0	0	0	0	0	0	0	0	0	0	0	0
1810	Mycolicibacterium vaccae	0	5	0	0	0	0	0	0	0	0	0	0	0	0	0	0	0	0	0	0	0
36814	Mycolicibacterium rhodesiae	0	0	0	0	0	6	0	0	0	0	0	0	0	0	0	0	0	0	0	0	0
39693	Mycolicibacterium porcinum	6	0	0	6	5	0	0	0	0	0	0	0	0	0	0	0	0	0	0	0	0
53462	Mycolicibacterium mageritense	0	0	0	0	0	0	0	0	6	0	0	0	0	0	0	0	0	6	0	0	0
37329	Nocardia farcinica	0	9	6	7	5	5	0	0	6	0	6	0	0	0	0	0	0	0	0	0	0
455432	Nocardia terpenica	34	46	28	31	49	31	20	21	12	0	36	38	76	12	13	29	13	8	5	29	0
1829	Rhodococcus rhodochrous	0	0	0	0	0	0	0	0	0	0	0	9	0	0	6	0	0	0	0	0	0
1830	Rhodococcus ruber	0	0	0	0	0	9	0	0	0	0	0	0	0	0	0	0	0	0	0	0	0
1833	Rhodococcus erythropolis	0	0	0	0	0	6	0	0	0	6	0	0	0	0	0	0	0	0	0	0	0
37919	Rhodococcus opacus	0	0	0	0	0	15	0	0	0	10	0	7	0	0	0	0	0	0	0	0	0
43767	Rhodococcus hoagii	0	0	0	0	0	0	0	0	0	11	0	0	0	0	0	0	0	0	0	0	0
103816	Rhodococcus pyridinivorans	0	0	0	0	5	0	0	0	0	0	0	0	0	0	0	0	0	0	0	0	0
1033922	Rhodococcus sp. WB1	0	0	0	0	0	10	0	0	0	0	0	0	0	0	0	0	0	0	0	0	0
1653479	Rhodococcus sp. PBTS 2	0	0	0	0	0	0	0	0	0	0	0	0	0	0	0	0	0	0	0	14	0
2054	Gordonia bronchialis	0	0	0	0	0	0	0	7	0	0	0	0	7	0	0	0	0	0	0	0	0
1877	Micromonospora echinospora	0	0	0	0	0	8	0	0	0	0	0	0	0	0	0	0	0	0	0	0	0
47850	Micromonospora aurantiaca	0	0	0	0	0	0	7	0	0	0	0	0	0	0	0	0	0	0	0	0	0
47858	Micromonospora echinofusca	0	0	0	0	0	0	0	0	7	0	0	6	0	0	0	0	0	0	0	0	0
47865	Micromonospora inositola	0	9	0	17	8	39	12	11	27	21	9	17	6	10	11	13	7	0	0	10	0
47872	Micromonospora purpureochromogenes	0	0	0	6	0	19	7	0	25	16	0	7	9	0	0	18	0	0	0	0	0
285665	Micromonospora coriariae	0	0	0	0	0	7	0	0	0	7	0	6	0	0	0	0	0	0	0	0	0
291594	Micromonospora rifamycinica	0	0	0	0	0	5	0	0	0	0	0	0	0	0	0	0	0	0	0	0	0
299146	Micromonospora narathiwatensis	0	0	0	0	5	7	0	0	0	0	0	0	0	0	0	0	0	0	0	0	0
307121	Micromonospora krabiensis	0	0	0	0	0	6	0	0	0	0	0	0	0	0	0	0	0	0	0	0	0
709868	Micromonospora ureilytica	0	5	0	8	9	5	0	0	0	0	0	0	11	0	0	0	0	0	0	7	0
2039870	Micromonospora sp. WMMA2032	0	0	0	6	0	8	0	7	0	7	0	0	0	0	0	0	0	0	0	0	0
1003110	Verrucosispora maris	0	0	0	0	0	0	0	5	0	0	0	0	0	0	0	0	0	0	0	0	0
2024580	Plantactinospora sp. KBS50	8	0	0	0	0	0	0	5	0	0	0	0	7	0	0	0	0	0	0	7	0
671223	Propionibacterium sp. oral taxon 193	0	0	0	0	0	0	0	0	0	8	0	0	0	0	0	0	0	0	0	0	0
1332264	Tessaracoccus aquimaris	0	6	0	7	0	5	0	0	0	0	7	0	0	0	0	0	0	0	0	0	0
1909732	Tessaracoccus sp. T2.5-30	22	13	17	18	18	12	7	13	14	8	21	15	11	0	6	0	0	0	0	8	0
675864	Auraticoccus monumenti	0	0	0	0	0	5	0	0	0	0	0	0	0	0	0	0	0	0	0	0	0
1748	Acidipropionibacterium acidipropionici	24	36	31	34	46	48	27	34	17	22	24	22	82	14	6	15	22	17	6	27	0
1747	Cutibacterium acnes	6	0	47	9	0	12	13	5	0	13	7	27	12	13	29	13	0	16	0	7	14
196162	Nocardioides sp. JS614	0	0	0	9	0	11	0	6	13	9	0	0	0	0	6	0	0	0	0	0	0
450734	Nocardioides dokdonensis	0	6	0	9	8	7	0	5	8	24	0	7	0	0	0	0	0	6	0	0	0
2045452	Nocardioides sp. 78	0	0	0	0	0	0	0	0	6	6	0	0	0	0	0	0	0	0	0	0	0
2041	Aeromicrobium erythreum	6	10	0	7	5	0	0	7	0	12	0	0	0	0	0	0	15	6	13	0	9
1736691	Aeromicrobium choanae	12	9	8	10	7	9	6	5	6	0	0	0	16	0	7	0	0	0	0	0	0
2045	Pimelobacter simplex	0	7	0	0	8	7	0	8	0	22	0	0	0	0	0	0	0	0	0	0	0
546874	Friedmanniella sagamiharensis	0	0	0	0	0	0	0	0	0	0	0	6	0	0	0	0	0	0	0	0	0
642780	Marmoricola scoriae	0	5	0	10	0	0	0	0	0	22	0	6	0	0	0	0	0	0	5	0	0
117157	Actinopolymorpha singaporensis	6	9	8	9	13	20	6	17	6	8	11	13	8	0	12	9	0	0	0	12	0
182640	Kribbella flavida	0	0	0	0	0	15	0	6	0	16	0	0	0	0	0	7	0	0	0	0	0
1814	Amycolatopsis methanolica	0	5	0	0	0	0	0	6	0	6	0	0	0	0	0	0	0	0	13	0	6
1836	Saccharopolyspora erythraea	0	5	0	0	0	0	0	0	0	6	0	0	0	0	0	0	0	0	0	0	0
240495	Pseudonocardia dioxanivorans	0	0	0	0	0	0	0	0	0	6	0	0	0	0	0	0	0	0	0	0	0
1690815	Pseudonocardia sp. HH130630-07	0	0	0	0	0	0	0	0	0	0	0	7	0	0	0	0	0	0	0	0	0
1852	Saccharomonospora viridis	0	0	0	0	0	0	0	0	0	0	0	6	0	0	0	0	0	0	0	0	0
703222	Kibdelosporangium sp. MJ126-NF4	12	10	13	5	25	7	8	0	0	0	0	9	15	0	0	10	0	7	7	14	0
43357	Kutzneria albida	0	0	0	0	0	7	0	0	0	0	0	9	0	0	0	0	0	0	0	0	0
340345	Actinoalloteichus hymeniacidonis	0	0	0	7	0	0	0	0	0	0	0	0	0	0	0	0	0	0	0	0	0
211114	Allokutzneria albata	6	11	0	10	9	5	0	0	0	0	0	7	14	0	0	0	0	5	0	0	0
1950	Streptomyces peucetius	0	7	0	6	0	0	0	0	0	0	0	0	0	0	0	0	0	0	0	8	0
55158	Streptomyces peucetius subsp. caesius	0	7	0	6	0	0	0	0	0	0	0	0	0	0	0	0	0	0	0	8	0
42684	Streptomyces collinus	8	10	6	14	12	7	8	0	0	0	13	0	7	0	0	0	0	0	0	0	0
47763	Streptomyces lydicus	0	0	0	0	0	5	0	0	0	0	0	7	0	0	0	0	0	0	0	0	0
68192	Streptomyces cyaneogriseus	0	5	0	6	0	0	0	0	0	0	0	0	0	0	0	0	0	0	0	0	0
477245	Streptomyces cyaneogriseus subsp. noncyanogenus	0	5	0	6	0	0	0	0	0	0	0	0	0	0	0	0	0	0	0	0	0
68249	Streptomyces pactum	0	0	0	0	0	6	0	0	0	0	0	0	0	0	0	0	0	0	0	0	0
68280	Streptomyces violaceusniger	18	17	11	6	8	7	0	0	0	0	0	0	0	0	0	0	0	0	10	8	0
193462	Streptomyces niveus	0	0	0	0	0	5	0	0	0	0	0	0	0	0	0	0	0	0	0	0	0
348043	Streptomyces davaonensis	0	0	0	5	0	0	0	0	0	0	0	0	0	0	0	0	0	0	0	0	0
629295	Streptomyces griseus group	0	0	0	0	0	6	0	0	0	0	0	0	0	0	0	0	0	0	0	0	0
1038928	Streptomyces xinghaiensis	0	0	0	0	0	9	0	9	0	10	0	0	0	0	0	0	0	7	0	0	0
1109743	Streptomyces sp. SCSIO 03032	9	8	8	12	15	11	11	7	0	0	0	8	14	0	0	0	0	0	0	6	0
1265601	Streptomyces sp. PAMC 26508	0	7	0	8	6	5	0	0	0	0	0	0	6	0	0	0	0	0	0	0	0
1561022	Streptomyces sp. CCM_MD2014	0	6	0	0	0	0	0	0	0	0	0	0	0	0	0	0	0	0	0	0	0
1783515	Streptomyces qaidamensis	0	0	0	0	0	0	0	0	0	7	0	0	0	0	0	0	0	0	0	0	0
1812480	Streptomyces sp. fd1-xmd	0	0	0	0	0	0	0	0	0	0	11	0	0	0	0	7	0	0	0	0	0
1882757	Streptomyces sp. 3214.6	0	0	0	0	0	0	8	0	0	0	6	7	6	0	0	0	0	0	0	0	0
1964449	Streptomyces sp. 3211	0	6	0	8	0	6	6	0	0	0	0	0	0	0	0	0	0	0	0	0	0
2059884	Streptomyces sp. CMB-StM0423	0	0	0	0	0	0	0	0	7	0	0	0	0	0	0	0	0	0	0	0	0
2001	Streptosporangium roseum	0	0	0	0	0	0	0	0	0	7	0	0	0	0	0	0	0	0	0	0	0
35762	Planobispora rosea	0	0	0	0	0	0	0	0	0	7	0	0	0	0	0	0	0	0	0	0	0
93944	Nonomuraea gerenzanensis	0	0	0	0	0	5	0	0	0	0	0	0	0	0	0	0	0	0	0	0	0
2020	Thermomonospora curvata	6	0	0	0	10	5	0	5	7	7	0	9	0	0	0	0	0	0	8	0	0
2014	Nocardiopsis dassonvillei	0	0	0	0	0	6	0	0	0	0	0	8	0	0	0	0	0	0	0	0	0
280236	Nocardiopsis gilva	14	8	0	16	7	0	8	7	0	0	0	6	0	0	0	0	0	5	0	0	0
2021	Thermobifida fusca	0	0	0	0	0	9	0	0	7	0	0	0	0	0	0	0	0	0	0	0	0
1859	Frankia alni	0	0	0	0	0	10	0	0	0	0	0	0	0	0	0	0	0	0	0	0	0
106370	Frankia casuarinae	0	5	0	0	12	17	11	13	14	11	7	32	17	8	9	8	0	0	6	0	0
298653	Frankia sp. EAN1pec	0	0	0	0	9	0	0	0	0	0	0	0	0	0	0	0	0	0	0	0	0
298654	Frankia inefficax	0	8	0	5	5	0	0	10	0	0	7	0	0	10	10	0	0	5	0	0	0
656024	Frankia symbiont of Datisca glomerata	0	0	0	0	0	0	6	0	0	0	0	0	0	0	0	0	0	0	0	0	0
[truncated: 1,033 more rows]
