# Supplementary material for: Identification and Cultivation of Biotechnologically Relevant Microalgal and Cyanobacterial Species Isolated from Sečovlje Salt Pans, Slovenia
Source: Mar Drugs. 2026 Jan 8;24(1):26. doi: 10.3390/md24010026 (PMC12842852; doi:10.3390/md24010026)
Supplement: Supplementary file 1 [file marinedrugs-24-00026-s001.zip › Supplementary Table S3 -- merged_results_Brine_salinity_factor.xlsx]

## Sheet: Supplementary Table S2
# Taxa with adjusted p-value below 0.05 for all methods and counts above zero in more than 11 out of 21 samples							21.1062
#
#			MaAsLin2_LM		MaAsLin2_NEGBIN		edgeR::voomLmFit				edgeR normalized read counts [Sampling_month|Brine_Salinity_factor]
Taxon (species level)	NCBI Taxonomy Superkingdom	NCBI Taxonomy Division	coef	qval	coef	qval	logFC	adj.P.Val	No samples with counts above zero	median normalized counts across all samples	April_1 [SOL001_low]	April_2 [SOL002_low]	April_3 [SOL003_low]	April_4 [SOL004_low]	May_1 [SOL005_low]	May_2 [SOL006_low]	May_3 [SOL007_low]	May_4 [SOL008_low]	July_1 [SOL009_high]	July_2 [SOL010_high]	July_3 [SOL012_high]	July_4 [SOL029_high]	August_1 [SOL022_high]	August_2 [SOL023_high]	August_3 [SOL024_high]	August_4 [SOL026_high]	September_1 [SOL019_low]	September_2 [SOL020_low]	September_3 [SOL021_low]	September_4 [SOL032_low]	September_5 [SOL033_low]
Dunaliella.salina	eukaryota	green algae	6.88883	4.76721e-06	5.01036	2.92757e-25	7.28822	2.02282e-11	21	122.438	95.5243	99.0855	35.9456	101.269	54.9765	198.839	51.1627	34.4218	27819.9	19978.7	3099.52	6944.86	8951.72	14367.1	5547.49	23401.2	85.4519	92.6842	31.1146	194.233	122.438
Halorubrum.sp..TP009	archaea	euryarchaeotes	6.30117	0.000873776	4.84483	6.64573e-06	7.98441	1.45562e-07	15	122.362	0	0	0	45.3964	32.9859	122.362	20.4651	0	3352.58	1462.67	318.202	985.524	3910.87	3774.63	3332.83	7809.78	0	401.632	202.245	0	31.9403
Halorubrum.lacusprofundi	archaea	euryarchaeotes	6.19904	0.000699344	4.42383	3.81721e-11	6.49896	4.43343e-09	21	5120.1	432.844	535.681	274.727	1704.11	1546.67	5120.1	856.123	559.355	147076	75813.2	12265.5	40711.4	133160	125940	108345	309575	783.929	19684.4	11061.2	381.404	1868.5
Halanaerobacter.jeridensis	bacteria	firmicutes	6.10607	2.70401e-05	4.32487	1.09635e-09	7.39731	1.29419e-08	15	52.0142	23.8811	24.7714	25.6754	0	0	0	0	0	891.871	2519.66	1605.74	1743.15	1735.31	2877.69	2561.38	403.63	52.0142	22.0677	101.122	134.198	0
Halorubrum.coriense	archaea	euryarchaeotes	5.81154	0.000268932	5.19965	0.000487968	8.09651	6.61042e-09	12	38.2382	0	0	0	17.4602	0	38.2382	0	0	1626.14	841.128	135.531	760.701	2050.82	1644.39	1538.56	3524.73	0	154.474	81.6758	0	0
Halorubrum.sp..TP023	archaea	euryarchaeotes	5.61942	0.000186009	4.97707	4.21259e-05	8.34442	6.89377e-09	12	27.9363	0	0	0	27.9363	0	26.7667	0	0	2324.6	1109.1	167.94	708.345	2487.4	2162.27	1820.27	4393	0	150.06	97.2331	0	0
Halorubrum.trapanicum	archaea	euryarchaeotes	5.35342	0.000887121	3.8871	1.46816e-10	6.03998	3.91819e-09	21	7701.18	1143.31	1108.52	605.94	2657.44	2715.84	7701.18	1712.25	1028.35	157736	81693.7	15839.4	49177.6	211884	180696	164279	400448	1073.72	23303.5	12838.7	699.24	2512.63
Halorubrum.sp.	archaea	euryarchaeotes	5.31981	0.00215957	4.15116	5.01576e-06	6.45064	8.73657e-07	18	137.658	26.8662	27.8678	0	24.4442	43.9812	137.658	44.341	0	3169.9	1514.78	203.296	877.732	3151.45	2696.16	2474.7	7420.23	40.8683	772.369	334.482	0	58.5571
uncultured.Halobacteria.archaeon	archaea	euryarchaeotes	5.12134	0.000750873	4.10079	3.2667e-05	5.27718	4.46423e-06	18	124.458	0	18.5785	0	27.9363	47.6463	152.953	44.341	55.9355	1260.8	1418.01	197.403	338.774	697.06	619.317	572.085	2215.27	26.0071	353.083	124.458	21.1891	0
Spiribacter.curvatus	bacteria	g-proteobacteria	4.3996	8.74387e-07	3.06629	7.81159e-20	4.11535	2.24291e-08	20	101.269	83.5837	99.0855	38.5132	101.269	95.2927	130.01	98.9146	103.265	2976.49	2430.34	972.284	1604.56	1008.9	710.079	732.442	1041.93	37.153	61.7895	58.3399	31.7836	0
Haloarcula.hispanica	archaea	euryarchaeotes	4.39089	0.00690246	3.15359	1.63451e-05	4.32654	2.42368e-06	21	758.418	65.6729	161.014	53.9184	345.711	366.51	3261.72	382.015	348.521	9036.91	4812.3	804.344	1921.77	4600.6	5077.33	3896.24	14709	52.0142	1363.78	758.418	84.7564	85.174
Haloarcula.taiwanensis	archaea	euryarchaeotes	4.35281	0.00650884	3.17647	1.19781e-05	4.14244	3.89594e-06	21	615.78	83.5837	157.917	33.3781	251.426	315.199	2454.89	354.728	240.953	7765.37	4347.07	615.78	1635.35	3855.84	3486.33	2639.39	11991.6	89.1672	1553.56	618.403	67.0988	111.791
Halomicrobium.mukohataei	archaea	euryarchaeotes	4.24781	0.00269518	3.10907	1.26709e-06	4.23928	4.14022e-07	21	517.28	50.7473	111.471	71.8912	153.65	219.906	1323.04	197.829	240.953	4599.05	3416.62	645.243	1413.61	2835.93	3064.55	3012.11	9330.43	52.0142	1174	517.28	70.6303	111.791
Prosthecochloris.sp..CIB.2401	bacteria	green sulfur bacteria	4.11331	0.00573433	3.21148	0.00134802	3.62688	0.0091341	14	69.4062	0	21.6749	33.3781	0	0	42.062	88.6821	0	282.963	952.783	250.437	240.221	0	69.4062	82.3455	79.7874	0	79.4436	101.122	278.99	0
Halalkalicoccus.jeotgali	archaea	euryarchaeotes	3.90563	0.00407201	2.80795	2.50225e-05	4.45411	5.77288e-07	20	89.4545	17.9108	24.7714	30.8105	69.8407	47.6463	347.968	47.7519	64.5409	1099.62	1086.77	200.349	354.173	774.104	1580.33	1308.86	2384.24	0	286.88	89.4545	49.4412	31.9403
Halobacterium.hubeiense	archaea	euryarchaeotes	3.87502	0.00369414	2.94416	1.79195e-07	4.61481	6.08319e-08	21	1965.19	364.186	306.546	392.834	656.503	703.7	2684.32	528.682	395.851	19220	10540.2	1965.19	5900.82	21414.4	20640.3	18376.1	47008.9	178.334	4651.87	2119.68	512.07	638.805
Haloferax.gibbonsii	archaea	euryarchaeotes	3.8437	0.00184887	2.80117	1.29529e-07	4.15621	6.02544e-08	21	536.727	110.45	139.339	77.0263	233.966	293.208	718.878	143.256	219.439	4674.26	3371.96	715.955	1838.62	3852.17	3758.61	3744.55	10184.6	66.8754	1235.79	536.727	134.198	170.348
Haloquadratum.walsbyi	archaea	euryarchaeotes	3.7915	0.00434495	2.75936	1.15128e-06	4.41715	4.24252e-08	21	583.399	161.197	136.243	69.3237	247.934	175.925	753.293	177.364	116.174	4835.45	3941.39	830.861	1542.96	4428.17	4740.98	4806.38	11329.8	40.8683	1169.59	583.399	130.666	133.084
Haloarcula.marismortui	archaea	euryarchaeotes	3.74686	0.0101632	2.52154	0.000197751	4.06809	1.71856e-05	21	4805.44	405.978	1408.87	374.861	2601.57	2015.81	40513.4	9755.03	3614.29	32995.6	19018.4	4805.44	10579	66187.7	49465.3	38464	89066.2	456.982	6968.97	2477.5	720.429	558.954
Halobacteriaceae.archaeon.ZS.5	archaea	euryarchaeotes	3.74053	0.0204111	3.87998	0.0291966	5.85093	3.20325e-06	12	25.6812	0	0	0	17.4602	0	68.8288	0	0	447.726	327.519	29.4632	104.712	25.6812	400.42	273.04	1234.36	0	35.3083	66.1185	0	0
Halopenitus.persicus	archaea	euryarchaeotes	3.70223	0.0042323	2.72337	1.9997e-06	4.24568	2.52097e-07	21	651.136	137.316	89.7962	110.404	293.331	344.52	1070.67	225.116	240.953	5032.44	3558.05	651.136	1730.83	4534.56	5701.99	5274.45	13643.6	66.8754	1279.93	680.632	148.324	106.468
Natronomonas.pharaonis	archaea	euryarchaeotes	3.64471	0.0072918	2.57609	2.71022e-05	4.31082	4.1654e-07	21	291.699	32.8365	58.832	66.7561	153.65	146.604	542.983	139.845	81.7518	1912.69	1641.32	327.041	831.536	1904.07	3374.21	2886.43	6303.21	22.2918	701.752	291.699	63.5673	58.5571
Halobacteroides.halobius	bacteria	firmicutes	3.54725	0.0157122	2.25018	0.000662228	4.50451	1.7303e-07	21	256.754	191.049	374.667	256.754	48.8885	36.651	152.953	20.4651	47.33	1289.45	3420.34	2469.01	2713.27	2850.61	4431.32	4919.06	1131.1	63.1601	57.3759	252.806	1123.02	37.2636
Hydrogenovibrio.crunogenus	bacteria	g-proteobacteria	3.53941	0.0362986	2.01998	0.00760627	2.60453	0.0204914	20	214.134	101.495	554.259	1219.58	48.8885	51.3114	214.134	173.953	322.705	5906.41	8362.9	3031.76	720.664	77.0435	528.555	203.697	398.937	89.1672	114.752	27.2253	331.962	0
Haloplanus.natans	archaea	euryarchaeotes	3.394	0.0355962	2.36455	0.0209364	4.71829	8.88816e-05	15	91.3358	0	15.4821	0	55.8726	58.6417	195.015	0	47.33	336.69	264.248	91.3358	141.669	363.205	427.115	494.073	1534.73	0	114.752	206.134	0	0
uncultured.haloarchaeon	archaea	euryarchaeotes	3.38192	0.0115185	2.6203	2.19723e-05	3.73086	1.18736e-06	21	532.837	167.167	102.182	192.566	293.331	318.864	1667.19	347.907	305.494	5798.95	4235.42	571.585	1429.01	3540.33	3795.99	3371.83	9311.66	59.4448	1500.6	532.837	173.044	101.144
Acetohalobium.arabaticum	bacteria	firmicutes	3.35113	0.0365671	2.0235	0.00943993	4.65889	2.44774e-05	18	118.107	80.5986	148.628	118.107	0	21.9906	76.4764	0	25.8164	390.417	1183.53	754.257	850.014	1214.35	1906	1711.92	300.376	66.8754	35.3083	81.6758	575.637	0
Natronomonas.moolapensis	archaea	euryarchaeotes	3.33509	0.0108989	2.31603	7.89649e-05	4.49542	4.20404e-07	21	918.405	304.484	151.725	164.323	918.405	469.133	1449.23	617.364	327.007	7446.59	6743.91	1101.92	2300.58	13368.9	14057.4	13405	29286.7	81.7366	1478.53	878.987	113.008	154.378
Salinigranum.sp.	archaea	euryarchaeotes	3.33486	0.0270638	2.57882	0.00115251	4.15155	1.24354e-05	21	127.761	35.8216	15.4821	28.243	87.3009	58.6417	214.134	37.5193	34.4218	1361.09	774.136	88.3895	267.939	1672.94	1350.75	1087.83	4388.31	37.153	790.023	287.81	24.7206	127.761
Halogeometricum.borinquense	archaea	euryarchaeotes	3.28956	0.00453028	2.47282	3.42279e-06	3.82237	3.42718e-07	21	904.519	244.781	207.46	161.755	391.108	344.52	1510.41	313.798	314.099	6303.99	4488.5	904.519	2020.32	5055.52	5910.21	6258.26	16051.4	174.619	2144.98	1116.24	296.647	266.169
Halobacterium.salinarum	archaea	euryarchaeotes	3.25119	0.0168489	2.44882	0.000252943	4.14475	4.57205e-06	20	371.236	104.48	95.9891	74.4588	185.078	212.576	883.303	129.612	180.715	2761.58	2043.27	371.236	954.726	2568.12	3593.11	3497.52	8283.81	0	900.361	404.49	98.8824	53.2338
Halomicroarcula.sp.	archaea	euryarchaeotes	3.23131	0.0252722	3.58266	0.0428903	5.02528	1.34022e-05	12	20.6242	0	0	0	17.4602	0	103.243	0	0	358.181	230.752	20.6242	64.675	154.087	106.779	82.3455	567.899	0	66.203	35.0039	0	0
halophilic.archaeon.DL31	archaea	euryarchaeotes	3.22048	0.00412541	2.42539	2.25518e-06	3.99075	2.74411e-07	21	512.659	131.346	145.532	118.107	272.379	197.916	990.37	310.387	172.109	3821.79	2970	512.659	1404.37	3896.2	5290.89	5170.43	11287.6	96.5978	1178.41	528.948	208.359	186.318
uncultured.Firmicutes.bacterium	bacteria	firmicutes	3.18247	0.00363286	2.25979	0.00059083	3.64311	8.57796e-05	17	49.4412	0	27.8678	23.1079	34.9203	80.6323	107.067	40.9302	21.5136	107.454	245.639	291.685	295.657	271.487	427.115	325.048	112.641	0	0	27.2253	49.4412	0
Salinigranum.rubrum	archaea	euryarchaeotes	3.13976	0.0175496	2.45411	5.38127e-05	3.77498	5.30139e-06	21	3414.78	1558.24	1127.1	721.48	2447.92	3272.94	8798.61	1674.73	1561.89	39922.9	24965.9	3414.78	9682.77	37285.4	43389.6	38836.7	128270	1593.86	22336.9	10162.8	1380.82	2576.51
Natronobacterium.gregoryi	archaea	euryarchaeotes	3.09232	0.0204983	2.25007	0.00129131	3.54011	3.49298e-05	19	206.531	53.7324	58.832	30.8105	132.697	102.623	619.459	92.0929	206.531	1135.43	1291.47	229.813	357.252	700.729	1062.45	1027.15	2163.65	0	459.008	81.6758	81.2249	0
Haloplanus.salinus	archaea	euryarchaeotes	2.9804	0.0320289	1.68668	0.0108979	3.39136	0.000202692	20	335.429	68.6581	52.6392	28.243	408.568	285.878	699.759	259.225	116.174	1357.51	934.174	327.041	686.787	1416.13	1494.9	1148.5	3398.01	74.306	335.429	408.379	0	47.9104
Halobacterium.sp..GN101	archaea	euryarchaeotes	2.96025	0.00845233	2.24773	1.0851e-05	4.01295	2.56283e-07	21	420.047	110.45	167.207	110.404	150.157	175.925	474.154	143.256	94.66	2847.54	1771.58	441.947	886.971	3540.33	4329.88	4177.95	8391.76	48.2989	948.91	420.047	187.17	111.791
Natrinema.pellirubrum	archaea	euryarchaeotes	2.94533	0.0119594	2.22537	4.54406e-05	3.64347	1.02822e-06	21	1275.75	402.993	421.113	310.673	838.088	751.346	3257.9	784.495	757.28	9044.07	7622.26	1275.75	3113.64	10393.5	11911.2	11628.1	25550.7	182.05	3800.05	1318.48	519.133	404.577
Halobiforma.lacisalsi	archaea	euryarchaeotes	2.91434	0.014097	2.2441	6.63097e-05	3.65552	9.12703e-07	21	589.263	244.781	188.882	169.458	296.823	318.864	1544.82	306.976	327.007	4276.68	3513.39	589.263	1493.68	3573.35	6016.98	5395.8	11630.2	81.7366	1778.65	668.964	222.485	207.612
Halopiger.xanaduensis	archaea	euryarchaeotes	2.88763	0.022462	2.14687	0.000569361	3.50856	2.60637e-06	21	455.051	143.286	164.11	120.675	377.14	293.208	1388.05	276.279	344.218	3288.1	2999.78	509.713	1124.11	2868.95	4169.71	3874.57	7903.65	55.7295	1655.08	455.051	134.198	111.791
Haloarcula.sp..CBA1115	archaea	euryarchaeotes	2.87948	0.0131128	2.24165	6.78066e-05	3.58171	1.21126e-06	21	1275.7	549.264	328.221	593.103	495.869	751.346	4210.03	682.17	447.484	10552	6989.55	1287.54	2882.66	10081.7	10475	11034.3	24771.6	330.662	4157.55	1275.7	670.988	558.954
Salinarchaeum.sp..Harcht.Bsk1	archaea	euryarchaeotes	2.84173	0.029498	2.20826	0.0006398	3.39663	1.37316e-05	21	293.331	146.272	77.4105	107.837	293.331	249.227	1380.4	252.403	283.98	2496.52	2981.17	268.115	834.615	2201.24	2845.65	3276.48	7171.48	55.7295	1438.81	416.158	148.324	165.025
Haloterrigena.turkmenica	archaea	euryarchaeotes	2.77958	0.0398714	2.14304	0.00144301	3.10005	3.11408e-05	21	285.793	119.405	89.7962	69.3237	223.49	186.92	1085.97	235.349	357.126	1894.78	2240.53	285.793	535.879	1295.06	1847.27	1746.59	3754.7	22.2918	1231.38	213.913	113.008	85.174
Halobacterium.sp..DL1	archaea	euryarchaeotes	2.73204	0.0174429	2.12604	0.000104769	3.60027	9.12703e-07	21	723.414	343.29	297.256	272.16	363.172	399.496	1556.3	450.232	400.154	5558.97	4287.52	768.988	1887.89	6332.24	7052.74	8325.57	15835.5	111.459	3071.82	723.414	476.755	298.109
Natrinema.sp..J7.2	archaea	euryarchaeotes	2.70022	0.0204983	2.04339	0.000374559	3.36403	3.20325e-06	21	424.269	128.361	164.11	128.377	275.871	219.906	1238.92	197.829	391.548	2295.94	2638.76	424.269	911.61	2637.82	3240.74	3510.52	6979.05	63.1601	1328.47	439.494	130.666	180.995
Rhodovulum.sp..JZ3A21	bacteria	a-proteobacteria	2.5604	0.0346235	1.60607	0.0119095	2.6377	0.0196261	15	27.2868	0	21.6749	59.0535	17.4602	0	118.538	27.2868	34.4218	103.873	137.707	203.296	132.43	0	112.118	73.6776	37.547	0	26.4812	0	24.7206	0
Haloferax.volcanii	archaea	euryarchaeotes	2.54654	0.0108398	1.99296	2.21184e-05	3.61247	7.70634e-07	21	936.928	597.027	368.474	351.753	471.425	458.138	1449.23	378.604	374.337	7099.15	5024.44	936.928	2238.99	9513.04	9599.41	10939	21594.2	315.801	3080.65	1396.27	720.429	447.164
Halorientalis.sp..IM1011	archaea	euryarchaeotes	2.47326	0.0427299	1.7976	0.00301103	3.42243	1.03219e-05	21	750.64	319.409	294.16	148.918	841.58	392.166	2191.05	480.93	718.556	4520.25	4306.13	651.136	1555.28	5715.89	8051.12	7259.41	18149.3	96.5978	2233.25	750.64	377.872	234.229
Natrialba.magadii	archaea	euryarchaeotes	2.45936	0.0270019	1.76959	0.00475065	3.1709	6.51126e-05	20	185.017	80.5986	61.9284	53.9184	178.094	91.6276	562.102	136.434	185.017	895.453	1053.27	274.007	298.737	766.766	1211.94	1239.52	2478.1	0	560.519	132.237	70.6303	53.2338
Haloferax.mediterranei	archaea	euryarchaeotes	2.4365	0.0437264	1.91279	0.00106956	3.3352	5.51518e-06	21	589.263	220.9	294.16	261.889	370.156	491.124	1242.74	208.062	309.796	3961.48	3319.85	589.263	1228.83	5183.93	4911.82	5534.49	13714	92.8825	2701.08	1022.89	321.368	367.313
Spiribacter.salinus	bacteria	g-proteobacteria	2.34114	2.15777e-05	1.64361	3.29981e-12	2.19292	4.36223e-07	21	215.422	149.257	117.664	148.918	160.634	135.609	221.782	92.0929	124.779	902.616	1257.97	583.37	736.063	686.054	485.843	524.411	535.045	107.744	229.504	182.798	215.422	106.468
Robiginitalea.biformata	bacteria	CFB group bacteria	2.33114	0.012633	1.59593	2.0396e-07	1.91623	0.000932255	21	1099.53	752.254	1021.82	593.103	600.63	1099.53	516.216	1115.35	1191.86	3864.77	3755.3	4148.41	5133.96	1452.82	1569.65	1824.6	1149.88	48.2989	211.85	649.517	685.114	138.408
Halorhabdus.tiamatea	archaea	euryarchaeotes	2.3078	0.042032	1.73959	0.00120956	4.05003	1.25928e-05	21	1193.65	695.536	467.56	531.482	632.058	993.243	6439.31	907.286	731.464	6447.26	4778.8	1290.49	2907.3	41933.7	35520	41541.1	41358	115.174	2202.35	968.442	1193.65	388.606
uncultured.euryarchaeote	archaea	euryarchaeotes	2.23282	0.0332862	1.69427	0.00194726	3.12312	1.37305e-05	21	163.352	50.7473	77.4105	84.7289	157.142	120.948	451.211	194.418	146.293	1027.98	803.91	162.047	335.694	847.478	1922.02	1603.57	2623.6	78.0213	511.97	163.352	31.7836	58.5571
Sphingopyxis.macrogoltabida	bacteria	a-proteobacteria	2.17298	0.0038196	1.54217	0.000311478	1.32665	0.0193546	21	202.88	59.7027	52.6392	154.053	73.3327	172.26	260.02	603.72	301.191	236.4	245.639	698.277	637.511	476.936	202.88	372.722	262.829	200.626	114.752	167.241	130.666	127.761
uncultured.archaeon	archaea	archaea	2.12331	0.0210397	1.63994	0.000208573	3.22141	2.03763e-06	21	1084.24	874.644	517.102	690.669	384.124	579.086	2420.48	729.922	675.528	5881.33	6323.35	1084.24	1887.89	7906.13	11793.7	11992.1	17018.2	304.655	2387.72	793.422	1190.12	548.308
Sagittula.sp..P11	bacteria	a-proteobacteria	-0.619786	0.0374952	-0.391634	0.0128982	-0.636404	0.0127752	21	5530.16	6546.4	5994.67	6375.21	6139	5098.16	4584.76	7217.36	5731.23	3785.97	3665.98	6296.28	5549.73	3676.08	3069.89	3337.16	3153.95	5569.24	5530.16	4923.88	6699.28	5424.52
Leisingera.methylohalidivorans	bacteria	a-proteobacteria	-0.833691	0.0118241	-0.531455	0.000341464	-0.909769	0.0039779	21	1512.13	2146.31	1935.26	2202.95	2112.68	1795.9	1464.52	2561.55	2022.28	1006.49	1064.44	1835.55	1715.43	1005.23	790.163	771.448	793.181	1512.13	1712.45	1470.16	1483.24	1272.29
Celeribacter.manganoxidans	bacteria	a-proteobacteria	-0.896535	0.0031141	-0.582218	1.19338e-05	-0.912381	0.00157766	21	4398.92	6316.54	5564.27	5915.62	6551.06	5252.09	4749.19	7531.16	6127.08	2983.65	3003.5	5073.56	4391.74	2604.8	2434.56	2474.7	2313.84	4398.92	4206.1	3585.96	4633.35	4109.65
Pelagibaca.abyssi	bacteria	a-proteobacteria	-0.929876	0.0178463	-0.58221	0.00327801	-0.898011	0.00584638	21	2987.37	4337.4	4192.55	4256.99	4260.28	4379.8	3452.91	5733.64	4646.95	1901.94	1957.67	3962.79	2987.37	1926.09	1687.1	1971.96	1666.15	1976.54	2392.14	2714.75	3510.33	1687.51
Rhodovulum.sp..P5	bacteria	a-proteobacteria	-0.948299	0.00901113	-0.629141	0.000306251	-1.04182	0.000809683	21	5595.24	8328.52	6168.07	7587.09	7864.06	6615.51	5192.75	11235.3	7211.37	3585.39	3673.42	5833.7	5066.21	3206.48	2471.93	2652.39	2661.15	5595.24	6404.04	5250.59	3792.85	6132.53
Thioclava.nitratireducens	bacteria	a-proteobacteria	-1.10926	0.0057141	-0.724143	3.74241e-05	-1.11781	0.00530292	21	1221.9	2656.77	1888.82	2367.28	2332.68	1982.82	1911.91	3267.59	2495.58	977.834	926.73	1785.47	1392.05	997.897	613.978	702.104	666.46	757.921	1028.35	1186.24	1221.9	830.447
Dinoroseobacter.shibae	bacteria	a-proteobacteria	-1.1397	0.00783774	-0.710225	0.000623123	-1.07945	0.00435822	21	6024.01	10636	8846.48	10306.1	10849.8	9389.99	8102.68	14107.3	11040.8	4079.68	3636.21	8794.75	6024.01	4131	3416.92	3306.82	2919.28	3366.06	4638.62	4348.26	6028.3	3343.08
Celeribacter.indicus	bacteria	a-proteobacteria	-1.16159	0.0139253	-0.715727	0.00197842	-1.0575	0.00559993	21	3224.51	5698.62	4554.84	5343.06	5461.54	5362.05	4164.14	7357.2	5933.46	2170.58	1682.26	4522.59	3224.51	2157.22	2007.44	1880.95	1595.75	1980.26	2281.8	2551.4	3616.27	1479.9
Ruegeria.sp..TM1040	bacteria	a-proteobacteria	-1.18177	0.0100716	-0.747653	0.000982217	-1.148	0.0123573	21	282.521	459.71	365.378	451.888	604.122	553.431	539.159	832.247	692.739	179.091	156.316	368.289	295.657	165.093	240.252	160.357	126.721	163.473	211.85	264.474	282.521	143.731
Marinovum.algicola	bacteria	a-proteobacteria	-1.19438	0.0102641	-0.758214	0.000669474	-1.14406	0.00827926	21	3313.82	6247.88	4663.21	5995.21	6666.29	6040.09	5261.58	8782.94	7125.32	2410.56	1976.28	4734.73	3313.82	2237.93	1879.31	1755.26	1600.44	1653.31	2184.7	2403.6	3362	1282.93
Sulfitobacter.sp..AM1.D1	bacteria	a-proteobacteria	-1.23419	0.00269518	-0.798716	8.21543e-06	-1.09371	0.0090295	21	2419.09	4519.49	3697.13	4387.93	4979.64	4104.92	3582.92	5679.07	4939.53	1726.43	1533.38	3193.81	2482.29	1504.18	1281.35	1516.89	1267.21	1307.79	1469.71	1606.29	2419.09	1160.5
Phaeobacter.porticola	bacteria	a-proteobacteria	-1.38735	0.0192781	-0.893438	0.0020012	-1.21654	0.0127962	21	1970.59	4764.27	2817.74	3936.04	3561.88	3379.23	2500.78	5532.4	4199.46	1382.58	990.001	2610.44	1980.29	1588.56	928.975	1035.82	854.195	672.47	1240.2	1306.81	1970.59	649.452
Confluentimicrobium.sp..EMB200.NS6	bacteria	a-proteobacteria	-1.41291	0.00940946	-0.881114	0.000783264	-1.08558	0.0190002	21	7486.81	15961.5	11822.1	14945.7	14904	15481.4	12507.7	24667.3	18222.1	4871.26	3725.53	10689.2	7588.53	6035.07	5055.98	5361.13	5059.46	3158.01	4545.94	4993.89	7486.81	2320.99
Phaeobacter.piscinae	bacteria	a-proteobacteria	-1.43574	0.0427299	-0.892199	0.00678977	-1.25937	0.0484109	21	798.122	1820.93	1384.1	1663.77	1973	1671.29	1491.29	2848.06	1901.81	562.344	435.451	1269.86	874.652	517.292	405.759	390.058	319.15	141.181	308.947	388.932	798.122	127.761
Rhodobacteraceae.bacterium	bacteria	a-proteobacteria	-1.45113	0.0201625	-0.934806	0.000185323	-1.27092	0.0325693	21	622.112	1447.79	1055.88	1365.93	1508.56	1356.09	1166.27	2066.98	1695.27	469.217	372.181	913.358	622.112	425.574	336.353	316.38	276.909	170.904	308.947	322.814	625.078	111.791
Nonlabens.dokdonensis	bacteria	CFB group bacteria	-1.45266	0.0274672	-0.798977	0.0318122	-1.8105	0.0378962	20	86.2333	232.84	170.303	210.539	258.411	117.283	99.4193	143.256	159.201	35.8181	100.489	218.027	86.2333	25.6812	0	43.3397	46.9338	59.4448	39.7218	38.8932	67.0988	42.587
Epibacterium.mobile	bacteria	a-proteobacteria	-1.53865	0.00618235	-0.960096	9.74393e-05	-1.35162	0.0280405	21	925.257	2877.67	2235.62	2657.41	2968.23	3097.01	2894.63	5334.57	3825.13	787.998	707.143	1985.82	1133.35	763.097	651.351	745.444	586.672	364.1	542.865	571.731	925.257	260.845
uncultured.marine.bacterium	bacteria	bacteria	-1.54179	0.00085851	-1.00229	3.75811e-08	-1.48033	0.00839969	21	323.375	943.302	740.045	829.317	757.772	809.988	1139.5	1558.76	1286.52	225.654	271.692	542.122	323.375	304.505	160.168	212.365	201.815	185.765	326.602	241.138	204.828	175.671
Tateyamaria.omphalii	bacteria	a-proteobacteria	-1.55907	0.0126091	-0.925684	0.00299245	-1.56006	0.0127191	21	1792.42	4403.07	3269.82	4179.96	4986.63	5215.44	4102.96	7630.07	6475.61	1300.2	867.181	3467.81	1792.42	961.209	838.213	871.129	765.021	609.309	776.782	902.323	1850.51	511.044
Endozoicomonas.montiporae	bacteria	g-proteobacteria	-1.57643	0.025598	-1.20303	0.0209364	-2.01811	0.0217206	19	66.9925	113.435	182.689	205.403	55.8726	76.9672	84.1241	81.8604	73.1464	60.8908	66.9925	38.3021	33.8774	0	0	26.0038	42.2404	26.0071	79.4436	35.0039	70.6303	79.8506
Roseobacter.denitrificans	bacteria	a-proteobacteria	-1.60339	0.0195193	-1.03949	0.000272476	-1.28449	0.0491816	21	1020.61	2444.82	2257.29	2554.71	3292.99	2455.62	2347.83	3332.4	3145.29	805.908	651.316	1573.33	1161.07	766.766	539.233	580.753	553.819	185.765	459.008	501.723	1020.61	149.055
Rhodovulum.sp..SMB1	bacteria	a-proteobacteria	-1.6204	0.0118589	-1.09969	0.00469418	-1.31936	0.0132308	21	186.92	331.35	232.232	359.456	237.458	186.92	68.8288	211.473	146.293	121.782	66.9925	135.531	117.031	157.756	106.779	78.0115	98.5609	854.519	569.346	587.288	236.612	431.193
Phaeobacter.inhibens	bacteria	a-proteobacteria	-1.63816	0.0100378	-1.00242	0.00141751	-1.48202	0.00857665	21	5811.51	13779.4	9790.88	13338.4	14614.2	13700.2	11628.2	21338.3	15958.8	3402.72	2702.03	9230.81	5811.51	4017.27	2899.04	2955.77	2417.09	1917.1	2780.53	3430.38	6077.74	1655.57
Roseobacter.litoralis	bacteria	a-proteobacteria	-1.69194	0.0292406	-1.03254	0.00480868	-1.424	0.0394803	21	1589.18	4143.36	3455.61	4233.88	4990.12	4112.25	4064.72	6603.41	5817.29	1131.85	800.188	2896.23	1863.26	1159.32	848.891	823.455	854.195	289.793	737.06	789.533	1589.18	191.642
Ruegeria.sp..PR1b	bacteria	a-proteobacteria	-1.78638	0.00414686	-1.13432	1.23952e-05	-1.56799	0.00409695	21	640.59	1835.86	1089.94	1586.74	1522.53	1367.08	1288.63	2462.63	1746.91	340.272	308.91	892.734	640.59	520.961	288.303	364.054	286.296	352.954	313.361	560.063	674.519	244.875
Rhodopirellula.baltica	bacteria	bacteria	-1.7964	0.00499619	-1.24344	1.15775e-05	-0.959143	0.0440511	21	587.968	1182.11	1136.39	587.968	1002.21	1282.79	737.997	1152.87	998.233	329.527	223.308	315.256	412.688	821.797	411.098	624.092	474.031	200.626	494.316	396.711	685.114	159.701
Halocynthiibacter.arcticus	bacteria	a-proteobacteria	-1.85024	0.00480929	-1.16183	1.46775e-07	-1.50371	0.0325819	21	243.675	695.536	541.874	767.696	967.294	524.11	554.454	845.891	740.069	168.345	137.707	453.733	277.179	154.087	106.779	143.021	103.254	70.5907	105.925	85.5651	243.675	58.5571
Sulfitobacter.pseudonitzschiae	bacteria	a-proteobacteria	-1.91008	0.0187702	-1.16658	0.00564719	-1.66491	0.0122752	21	5377.26	16104.8	9961.19	15050.9	14017	14055.7	11372	26952.5	16905.4	2854.7	2221.92	8756.45	5377.26	4193.37	2519.98	2396.69	2323.22	1133.17	2281.8	2885.88	6762.85	1064.68
Candidatus.Fluviicola.riflensis	bacteria	CFB group bacteria	-1.96402	0.0316661	-1.40844	0.0101697	-3.50144	0.0273913	16	70.8345	188.063	932.023	197.701	300.315	69.637	137.658	112.558	180.715	136.109	40.9399	200.349	70.8345	0	0	0	0	0	66.203	81.6758	24.7206	42.587
Fistulifera.solaris	eukaryota	diatoms	-2.08127	0.0355	-1.37575	0.00101128	-3.86001	0.0273555	17	120.569	253.736	411.824	213.106	426.028	410.492	1437.76	992.557	1088.59	107.454	85.6016	38.3021	147.829	0	0	0	28.1603	163.473	66.203	120.569	0	95.8208
Gomphoneis.minuta	eukaryota	diatoms	-2.09188	0.0135538	-1.53696	0.0126937	-4.32052	0.00853144	15	64.4726	113.435	291.064	77.0263	282.855	194.25	929.189	583.255	499.116	64.4726	93.0452	0	36.9571	0	0	0	0	37.153	61.7895	81.6758	0	37.2636
Bernardetia.litoralis	bacteria	CFB group bacteria	-2.10827	0.0375111	-2.10232	0.0253601	-3.35987	0.00379746	16	40.9399	44.777	461.367	48.7833	48.8885	73.3021	45.8859	71.6278	107.568	0	40.9399	26.5168	21.5583	0	0	0	28.1603	33.4377	48.5489	46.6719	31.7836	0
Nonlabens.sp..Hel1_33_55	bacteria	CFB group bacteria	-2.21009	0.0205918	-1.26995	0.0204542	-3.04563	0.0243747	12	21.5136	164.182	55.7356	169.458	157.142	43.9812	19.1191	44.341	21.5136	0	37.2181	106.067	27.7179	0	0	0	0	0	0	0	28.2521	0
Maribacter.sp..1_2014MBL_MicDiv	bacteria	CFB group bacteria	-2.31869	0.00794209	-1.48897	5.96639e-05	-1.66639	0.0457288	21	286.418	1611.97	879.384	1923.09	1260.62	318.864	309.73	1064.19	550.749	247.145	193.534	713.008	286.418	80.7122	149.49	108.349	126.721	315.801	79.4436	58.3399	197.765	234.229
Cylindrotheca.closterium	eukaryota	diatoms	-2.34711	0.0333996	-1.65019	1.64413e-05	-4.25181	0.0356895	18	240.221	898.525	1192.12	577.697	1134.91	1165.5	5686.02	3813.33	3911.18	193.418	189.812	209.188	240.221	44.0249	32.0336	0	0	111.459	335.429	264.474	0	122.438
Thalassiosira.oceanica	eukaryota	diatoms	-2.34978	0.0178964	-1.6772	0.0389915	-3.75906	0.015128	14	31.1146	149.257	52.6392	110.404	129.205	106.288	309.73	596.899	344.218	25.0727	0	20.6242	46.1964	25.6812	0	0	0	0	83.8572	31.1146	0	0
Solanum.pennellii	eukaryota	eudicots	-2.43861	0.00184792	-1.83174	0.00965226	-3.52854	0.0353867	12	29.7224	74.6283	151.725	82.1614	300.315	106.288	424.444	191.008	314.099	25.0727	44.6617	0	43.1167	0	0	0	0	29.7224	0	0	0	0
Paraburkholderia.xenovorans	bacteria	b-proteobacteria	-2.44348	0.0206229	-1.94602	0.0418377	-3.56284	0.00150394	12	22.3308	104.48	108.375	82.1614	34.9203	40.3161	42.062	0	21.5136	0	22.3308	32.4095	0	0	0	0	0	0	39.7218	66.1185	60.0358	0
Kryptoperidinium.foliaceum	eukaryota	dinoflagellates	-2.45215	0.000380289	-1.70274	2.57675e-14	-4.47477	0.0481332	17	188.564	988.079	1000.14	685.534	1103.48	1506.36	2382.24	2029.46	3024.82	189.836	182.369	188.564	224.823	62.3685	0	0	0	48.2989	44.1353	97.2331	0	58.5571
Asterionellopsis.glacialis	eukaryota	diatoms	-2.52167	0.00363461	-1.79622	0.00598766	-4.0686	0.0175785	13	40.0369	137.316	204.364	102.702	195.554	139.274	646.226	419.535	451.786	50.1454	33.4963	0	40.0369	0	0	0	0	0	92.6842	27.2253	0	0
Candidatus.Amoebophilus.asiaticus	bacteria	CFB group bacteria	-2.52385	0.00226222	-1.73109	0.00305692	-3.94769	0.000218773	16	42.587	149.257	89.7962	169.458	223.49	84.2974	45.8859	30.6976	25.8164	39.3999	0	29.4632	55.4357	0	0	0	0	55.7295	83.8572	124.458	24.7206	42.587
Asterionella.formosa	eukaryota	diatoms	-2.52692	0.0004457	-2.02059	0.0376531	-4.2601	0.000498073	14	30.8947	86.5689	49.5427	94.9991	115.237	120.948	313.553	300.155	296.888	25.0727	29.7745	0	0	0	0	0	0	33.4377	30.8947	19.4466	0	31.9403
uncultured.diatom	eukaryota	diatoms	-2.64399	0.0163821	-1.75827	0.0356407	-4.32204	0.00138856	13	44.5836	95.5243	61.9284	87.2965	167.618	95.2927	309.73	460.465	305.494	60.8908	0	0	18.4786	0	0	0	0	44.5836	97.0978	38.8932	0	0
Marivirga.tractuosa	bacteria	CFB group bacteria	-2.65642	0.0179101	-1.86618	0.000196451	-3.21674	0.000215862	21	6243.26	38708.2	15897	22974.4	24461.7	8678.96	3624.98	7674.41	6243.26	3889.85	4112.6	5751.21	4188.48	1207.01	923.636	936.139	398.937	26538.4	5155.01	15942.3	130475	54649.8
uncultured.phototrophic.eukaryote	eukaryota	eukaryotes	-2.70203	0.00127064	-1.84362	0.00598766	-4.20098	0.00314671	15	40.8683	128.361	142.435	118.107	195.554	109.953	542.983	310.387	348.521	39.3999	48.3835	0	21.5583	0	0	0	0	40.8683	52.9624	23.3359	0	37.2636
Polaribacter.reichenbachii	bacteria	CFB group bacteria	-3.03915	0.000286959	-1.99013	0.000125912	-4.47102	0.00299916	12	33.8774	208.959	198.171	205.403	296.823	65.9719	72.6526	109.147	141.99	0	0	100.175	33.8774	0	0	0	0	0	0	0	28.2521	37.2636
uncultured.eukaryote	eukaryota	eukaryotes	-3.10367	5.33751e-05	-2.15714	7.21999e-11	-3.43014	1.41552e-05	21	345.523	734.343	1000.14	682.967	1424.75	846.639	2630.79	2104.49	2392.32	150.436	130.263	79.5505	147.829	95.3872	42.7115	47.6737	56.3205	345.523	723.82	528.948	162.45	308.756
Alteromonas.sp..MB.3u.76	bacteria	g-proteobacteria	-3.12185	0.00432648	-2.16157	0.00965226	-6.26439	5.70592e-07	15	208.911	289.558	120.76	243.917	233.966	208.911	451.211	999.379	615.29	0	33.4963	0	86.2333	0	0	0	0	776.498	957.737	233.359	208.359	2305.02
Lotharella.oceanica	eukaryota	cercozoans	-3.13485	0.00919422	-2.73944	0.00447518	-3.59849	0.00532339	16	94.66	325.38	99.0855	184.863	233.966	146.604	156.777	119.38	94.66	0	0	0	61.5952	168.762	0	47.6737	51.6272	304.655	127.993	35.0039	56.5042	0
Ulnaria.acus	eukaryota	diatoms	-3.21372	0.00122588	-3.12117	0.0293029	-5.06588	7.14352e-05	12	44.5836	119.405	136.243	71.8912	101.269	142.939	390.03	429.767	271.072	21.4909	0	0	0	0	0	0	0	44.5836	79.4436	93.3438	0	0
uncultured.fungus	eukaryota	fungi	-3.24651	0.000357383	-3.05942	0.00268965	-5.13624	3.02429e-05	14	69.2039	131.346	219.846	84.7289	261.903	128.279	195.015	170.542	228.045	0	40.9399	0	0	29.3499	0	0	0	48.2989	101.511	112.79	0	69.2039
uncultured.Verrucomicrobiales.bacterium.HF0010_05E02	bacteria	verrucomicrobia	-3.48416	5.81582e-06	-2.50279	0.00236306	-4.80956	7.70634e-07	15	44.1353	152.242	139.339	141.215	192.062	164.93	107.067	98.9146	154.898	39.3999	0	0	18.4786	0	0	0	0	78.0213	44.1353	50.5612	38.8467	37.2636
uncultured.marine.eukaryote	eukaryota	eukaryotes	-5.58258	7.22183e-09	-4.65032	5.16714e-06	-6.66011	3.39276e-06	15	40.8683	770.164	492.331	695.804	883.485	340.855	321.201	736.744	559.355	0	0	0	30.7976	25.6812	0	0	0	40.8683	57.3759	38.8932	35.3152	47.9104
